# Supplementary material for: Asymmetric Ketone Diene Coupling via Stereodivergent Copper Catalysis
Source: J Am Chem Soc. 2026 Feb 2;148(5):4899–912. doi: 10.1021/jacs.5c06735 (PMC12903869; doi:10.1021/jacs.5c06735)
Supplement: Supplementary file 1 [file ja5c06735_si_001.xyz]

40
Coordinates from ORCA-job 1a-for-Z E -800.329434915366
  C          -0.81901048805385     -0.74420731225006      1.31414415199632
  C          -0.41090123740366     -0.12335429234569      0.20198275296491
  C           0.85617133878917     -0.32661899886533     -0.50416150738911
  C           1.84827006275695     -1.17334309112056     -0.17486710197477
  Si          3.46608489888301     -1.38982661513738     -1.09258937671658
  C           3.32931959150943     -0.59708879755860     -2.81934919816107
  C           2.35139563771962     -1.32065682991452     -3.75691794019742
  C           4.82703164867479     -0.47749167669175     -0.11313617579905
  C           5.00731468559572     -1.04750344451545      1.30034603424152
  C           3.83292897112898     -3.25980469078538     -1.05811551767857
  C           2.68467324781246     -4.13076757124139     -1.58795674267375
  C           4.53816526304667      1.02885070288807     -0.04530990647739
  C           5.16125881955862     -3.64646424789760     -1.72149459432161
  C           4.68754301211706     -0.40302298540664     -3.51009225311575
  H          -0.21136126335556     -1.49175834613055      1.81544826729443
  H          -1.78235319429935     -0.51811405515242      1.75718594725348
  H           0.97505246890255      0.29068088505438     -1.39491290212850
  H           1.70388927510190     -1.78771150512658      0.71856943728322
  H          -1.07575514848391      0.61492193992516     -0.24326188468977
  H           5.77020217709203     -0.62234583760749     -0.66116792297031
  H           3.92500189792566     -3.47296292266690      0.01938300598281
  H           2.92013486200246      0.40700407917467     -2.62456326507430
  H           5.78661129994049     -0.49929879543887      1.84464867956524
  H           4.08139999630866     -0.95751571522696      1.88055511079169
  H           5.29588159407950     -2.10328750006789      1.28855373487682
  H           5.32685689921311      1.55347154672980      0.50852771666294
  H           4.47319803353216      1.48643016743396     -1.03808094704857
  H           3.58915877066332      1.21939573965919      0.46912870594649
  H           4.56296443706122      0.12343692340123     -4.46470491846324
  H           5.38510281317040      0.17898293899484     -2.90032028077685
  H           5.16368638152062     -1.36443666422549     -3.72919273869788
  H           2.15621518892306     -0.71987088941486     -4.65404211088586
  H           2.77060005508030     -2.27431587568611     -4.09416856840426
  H           1.39074219381659     -1.53131272478346     -3.27585281607268
  H           5.39779167963861     -4.70229310183890     -1.53870685166986
  H           5.11016124814167     -3.51182343332421     -2.80741341528277
  H           6.00188211422899     -3.04965374824083     -1.35124563578126
  H           2.87402744686629     -5.19094135168864     -1.37729827257702
  H           1.72441097803530     -3.86334602087704     -1.13474388234167
  H           2.57545534265895     -4.02996688213374     -2.67185681748996
