# Supplementary material for: Asymmetric Ketone Diene Coupling via Stereodivergent Copper Catalysis
Source: J Am Chem Soc. 2026 Feb 2;148(5):4899–912. doi: 10.1021/jacs.5c06735 (PMC12903869; doi:10.1021/jacs.5c06735)
Supplement: Supplementary file 2 [file ja5c06735_si_002.xyz]

40
Coordinates from ORCA-job 1a E -800.335800102593
  C          -0.73400483309828     -0.78905137435513      1.28062376371539
  C          -0.40456447214508     -0.10653632604873      0.17654469476955
  C           0.82988356134924     -0.29861522666716     -0.55726587224097
  C           1.17564598380302      0.37971145363011     -1.66833941874617
  Si          2.74798853400179      0.15765212400100     -2.66428403403193
  C           4.01694274255732     -0.79418535403187     -1.61071691017347
  C           4.52844917178572     -0.00555928524958     -0.39633117481254
  C           2.33547589155923     -0.88384225480181     -4.20897375892918
  C           1.31130678982439     -0.19261424968542     -5.11944567328227
  C           3.25779127477774      1.90581953405345     -3.22484337878771
  C           3.39773280320530      2.91666253061984     -2.07782943108952
  C           1.83763073253708     -2.28162741409561     -3.81396523215514
  C           4.49600372845992      1.93362113312170     -4.13064829799485
  C           5.19604941795901     -1.34884018974838     -2.42398524589331
  H          -0.06981631829800     -1.54397733145960      1.69303273792982
  H          -1.66953486532363     -0.61442762310399      1.80021570302826
  H           1.50417497879958     -1.05319984068540     -0.14771708348720
  H           0.45466424739547      1.12488389615098     -2.01929265680017
  H          -1.08884714834149      0.64518076015326     -0.21609187678657
  H           3.27020498561868     -1.00035581712479     -4.77790585213007
  H           2.39536798615223      2.22688578121637     -3.83189978071888
  H           3.45128672202438     -1.65894732190906     -1.22860387601095
  H           1.07716156951941     -0.82059063901144     -5.98827195359813
  H           0.37027021617059     -0.01109551322246     -4.58678132370847
  H           1.67397227975302      0.76856678981408     -5.49741088794634
  H           1.62300553595874     -2.88625150172973     -4.70401492772018
  H           2.57023574433107     -2.82931934358966     -3.21201379322179
  H           0.91329470509428     -2.21320974341068     -3.22871304679775
  H           5.86118792753783     -1.94190544503182     -1.78376629594358
  H           4.86847208293265     -1.99252400469180     -3.24614003557934
  H           5.79684561154626     -0.54110519723649     -2.85508233326930
  H           5.08793544721357     -0.65992655450950      0.28394340027426
  H           5.21141135711462      0.79097152726401     -0.70958967137962
  H           3.71557088155630      0.45662306672276      0.17315979880041
  H           4.65324579862979      2.93610677113505     -4.54831349149798
  H           5.39958055548589      1.67403430451181     -3.56835562249988
  H           4.41416619222723      1.23428304531963     -4.96962470647680
  H           3.49543704073612      3.93677921375594     -2.47012936481107
  H           2.53445288223837      2.89611922470580     -1.40444899238622
  H           4.28880925725061      2.71400939522434     -1.47639209751032
