# Supplementary material for: Asymmetric Ketone Diene Coupling via Stereodivergent Copper Catalysis
Source: J Am Chem Soc. 2026 Feb 2;148(5):4899–912. doi: 10.1021/jacs.5c06735 (PMC12903869; doi:10.1021/jacs.5c06735)
Supplement: Supplementary file 3 [file ja5c06735_si_003.xyz]

30
Coordinates from ORCA-job 1b-for-Z E -566.529311139401
  C           0.12308020773434      0.10568243972516      0.09141541048517
  C           0.07188861669996     -0.07382433075053      1.41572825526301
  C           1.33999811715494      0.13710885069545     -0.71281175868212
  H           0.97138858732939     -0.23973903821046      2.00142395073741
  H          -0.87409362996371     -0.07886353397678      1.94607460442722
  C           2.56713607204333      0.49802618648407     -0.29056244761436
  H           1.22064008549099     -0.14251019996062     -1.75996115370465
  B           3.79897047579548      0.46884790269200     -1.21479431902608
  H          -0.81254001836129      0.20686347833568     -0.45703822879790
  O           5.05517038660432      0.85901608015506     -0.80778847547626
  O           3.76151994420905      0.05481607937058     -2.52908331473235
  C           5.04452822938100      0.41958545386867     -3.12194622909813
  C           5.98263391301391      0.47363781439375     -1.86785354254318
  C           4.85163390336991      1.78395690528245     -3.78031697522771
  C           5.42097167138672     -0.62408858651149     -4.15899144839323
  C           6.54170912988565     -0.89442030523441     -1.48281917717493
  C           7.09717763879123      1.50203897485303     -1.94597991536781
  H           7.69349531655214      1.46718984230705     -1.03016855470341
  H           7.75666033516861      1.28257020389086     -2.79201848580149
  H           6.70284019616838      2.51314539371458     -2.05893454147111
  H           6.99831615813174     -0.82153591859907     -0.49230617645221
  H           5.74658624391636     -1.64421959057644     -1.43912476702671
  H           7.30372515670743     -1.22896715935733     -2.19293011682599
  H           4.03265969490607      1.71362908797421     -4.50102095500780
  H           4.59031098406865      2.54392737004205     -3.03822164839074
  H           5.75389798098733      2.10358582372206     -4.31003337744697
  H           6.42302321860034     -0.42521723119076     -4.55317309233458
  H           5.40082922092526     -1.63105116743062     -3.73924481198396
  H           4.71304751771767     -0.58519829272529     -4.99128879339860
  H           2.68370964588473      0.83387446731708      0.74018008576951
