# Supplementary material for: Asymmetric Ketone Diene Coupling via Stereodivergent Copper Catalysis
Source: J Am Chem Soc. 2026 Feb 2;148(5):4899–912. doi: 10.1021/jacs.5c06735 (PMC12903869; doi:10.1021/jacs.5c06735)
Supplement: Supplementary file 4 [file ja5c06735_si_004.xyz]

30
Coordinates from ORCA-job 1b E -566.535154230345
  C           0.12150915143370     -0.03379353042077      0.05631190694037
  C           0.07204372109704      0.25230452442758      1.36428919937925
  C           1.32930513088272      0.03156349102157     -0.73561891127607
  H           0.96399343988926      0.55565732066089      1.90588046501224
  H          -0.85373022617756      0.19247335221254      1.92583737975461
  C           1.39845370050758     -0.24561959546189     -2.05398361569386
  H           2.23725802284467      0.33084990355865     -0.21018743273268
  B           2.70857855494208     -0.14915983384615     -2.85797106157394
  H          -0.78701298251021     -0.33471203568493     -0.46431115647073
  O           2.79871754807691     -0.46542084621776     -4.19480113997520
  O           3.90791515595879      0.26324763329282     -2.31774455547418
  C           4.93815870145467     -0.02438509610045     -3.31138177222786
  C           4.11668010358075     -0.02652939872538     -4.64639113678098
  C           5.51173618832975     -1.39631435109697     -2.96348080308276
  C           6.01583949572058      1.04167469008504     -3.22295553747894
  C           3.93279782077700      1.37044355125968     -5.23497227299124
  C           4.61886113827416     -0.99019307420958     -5.70666386802098
  H           3.98142016666628     -0.92334931107419     -6.59251434171238
  H           5.64135288608387     -0.73242352246691     -6.00196428546871
  H           4.60360311004712     -2.02182379090385     -5.35152694423381
  H           3.17995972696199      1.32175994952498     -6.02604430985419
  H           3.58401845897862      2.07346545965105     -4.47311190217148
  H           4.86498284633882      1.74848124071044     -5.66503544240927
  H           5.88324496961316     -1.37102213111615     -1.93566863342467
  H           4.74282489839713     -2.17152267615476     -3.02977773169919
  H           6.34056212848598     -1.66322183129322     -3.62577401236505
  H           6.75819233090039      0.90137723658984     -4.01574415321590
  H           5.59516752893914      2.04489138589244     -3.30744040311636
  H           6.52761492969949      0.96456937749008     -2.25977720719133
  H           0.48055435380610     -0.54326809110464     -2.56281932034469
