# Supplementary material for: Asymmetric Ketone Diene Coupling via Stereodivergent Copper Catalysis
Source: J Am Chem Soc. 2026 Feb 2;148(5):4899–912. doi: 10.1021/jacs.5c06735 (PMC12903869; doi:10.1021/jacs.5c06735)
Supplement: Supplementary file 5 [file ja5c06735_si_005.xyz]

134
Coordinates from ORCA-job ER2a-intermediate-eta3 E -4551.777632022053
  C           3.21730542379775     -1.68060045627586     -0.16337444050944
  C           4.45458397482090     -2.32149260395722     -0.02037090537263
  C           5.05935683738351     -2.97565129319055     -1.08672406518610
  C           4.42741076925547     -3.00087197389208     -2.32403845751474
  C           3.22793788557621     -2.32046585098471     -2.49565161177362
  C           2.62178414683136     -1.62971995649478     -1.44112985816670
  H           4.95541870251631     -2.32892608789605      0.94038102318672
  H           6.01230100446521     -3.47552950307910     -0.94532699413089
  H           4.87502714407279     -3.52827185360793     -3.16044633655612
  H           2.76934611889738     -2.31891424765224     -3.47795741407360
  P           1.03904473777847     -0.68228270829381     -1.65755847264098
  P           2.30892260394346     -0.94922709950342      1.28031002633572
  C           1.90959734295733     -2.39442021159036      2.41862989302211
  C           1.30100958485236      0.87056977949031     -2.73228319437359
  C           0.48209460821560      0.60114062564804     -4.01247872998659
  H           0.77792395218809      1.61613904120701     -2.12139145960596
  C           2.70144348064450      1.47951760312086     -2.97024118189519
  C           0.50149742141539     -0.89766424478849     -4.31614096865124
  H          -0.55355153943588      0.92229168810116     -3.85744110315783
  H           0.87146973347281      1.18709545074872     -4.85342413502427
  C           0.16538065944144     -1.66591108493499     -3.02592615273454
  H          -0.18333402208541     -1.15237982937850     -5.13131614036798
  H           1.50456380010764     -1.17913863001179     -4.65696407843422
  C          -1.33668541769721     -1.85068494686076     -2.70952180120777
  H           0.60507253505745     -2.67142239079981     -3.05367694851598
  C          -1.49320618248443     -2.76320600742600     -1.49130722596399
  H          -1.78279896455913     -0.87896840550356     -2.45854448529976
  C          -2.10307403674482     -2.43794771887843     -3.89890694141783
  H          -2.54993996592287     -2.90342658431873     -1.24894846884763
  H          -1.04725838082831     -3.74657811117880     -1.68862454323720
  H          -1.00820137165608     -2.32773428829284     -0.61099724165815
  H          -3.12681143738573     -2.68406481573530     -3.59926424208357
  H          -2.16981799388755     -1.74495461792473     -4.74189781151138
  H          -1.62762730123367     -3.36156509113097     -4.25180965087779
  C           3.22420400048843     -2.77028611590802      3.09988061580401
  H           1.29034873564398     -1.87383311753799      3.16865119635512
  C           1.03563762930096     -3.52225237560857      1.84286744619463
  H           3.85217672147470     -3.35016998761201      2.41643071745086
  H           3.05356584907226     -3.40171566542758      3.98071974225455
  C           3.90621491254963     -1.45386818483660      3.50194459181228
  C           3.73875284340928     -0.38333750251140      2.39126332217401
  H           3.43174767779060     -1.09065287345975      4.41987585014905
  H           4.96537558868665     -1.60673419807543      3.73685632455413
  H           2.47857826251738      2.46889816309176     -3.40101638971786
  C           3.45496545626282      1.72014900758592     -1.65916324441884
  C           3.58967570535196      0.75091808363086     -3.97961384209965
  H           4.32133398026657      2.36832837090566     -1.82883624682669
  H           2.81253625791392      2.19189220051865     -0.90856710719640
  H           3.82231169333659      0.77859477332777     -1.23905526737160
  H           4.47855104245199      1.35525765590738     -4.19000025842564
  H           3.93303187624206     -0.21006525906311     -3.58987748938397
  H           3.07983742505210      0.57848357230338     -4.93260358539872
  C           3.57196421570057      1.06007338249637      2.90646812027314
  H           4.62505098691410     -0.37907623519113      1.74633631875880
  H           3.45220056935027      1.69042302364382      2.01551769868136
  C           2.33556840263487      1.26218055454358      3.78337081745338
  C           4.83504027862557      1.52120774391978      3.63977000646538
  H           2.17236424334406      2.32898999798413      3.96654314601816
  H           1.43554174578434      0.87111169257959      3.29846352909954
  H           2.44165141095088      0.77621746575586      4.75916886907952
  H           4.74827124705424      2.57289744405082      3.93161591193410
  H           4.99641739630073      0.93679134764872      4.55277358048157
  H           5.72433694184482      1.41665410949746      3.00896497083260
  C           1.79628781659630     -4.54970559435599      1.00199452885103
  C           0.27740041121632     -4.22957923595829      2.97234662391505
  H           0.29335924592602     -3.03677068465683      1.19386452537761
  H          -0.39510731367209     -4.99396088822971      2.56909384239614
  H           0.97134925118635     -4.72901724554252      3.65852383081353
  H          -0.32595859865140     -3.52268566423773      3.55086286270270
  H           1.09180105697949     -5.27486292227568      0.58187097533419
  H           2.33973066055600     -4.09213394641120      0.17231357095412
  H           2.51462437494740     -5.10858197241754      1.61262069575223
  Cu          0.47382237719920     -0.01762988696271      0.40287669279795
  C          -1.28008766115125     -0.36462809303224      1.91556423278754
  C          -2.29627801294138     -1.48594273941308      1.99851887057244
  B          -3.64896588037274     -1.37903513432097      1.21061661629047
  O          -4.80788400219511     -1.93293021299497      1.71282039878922
  O          -3.84169308568084     -0.79951105371824     -0.02536567662960
  C          -5.28191416960051     -0.75439669895776     -0.26769409299604
  C          -5.80334123104325     -1.91425500164621      0.64736279153905
  C          -5.76231729231458      0.62173361376425      0.18680451225163
  C          -5.52646812304245     -0.94051249595169     -1.75407984146106
  H          -6.83158086971878      0.75390641886771     -0.00217283119596
  H          -5.56835082234758      0.77354700880214      1.25248062277200
  H          -5.21689177598483      1.38889796748119     -0.36816978913819
  H          -5.08882627391877     -0.10046324903380     -2.30140735458462
  H          -5.07288504416425     -1.86208101229122     -2.12312236803197
  H          -6.60033254242889     -0.96604703037677     -1.96684713513401
  C          -7.17279202840006     -1.68008667076848      1.26076173179853
  C          -5.75205585332772     -3.28192177534060     -0.02990523072221
  H          -7.44231038085428     -2.53385240600980      1.88853654049093
  H          -7.18597555498489     -0.78296751482147      1.88161820627199
  H          -7.93086559464247     -1.58004246747122      0.47686426461713
  H          -5.93198959055819     -4.05383766976989      0.72304128760272
  H          -6.51460635862446     -3.37188926759670     -0.80928601418216
  H          -4.76996082676089     -3.46493210529910     -0.47577970342389
  H          -2.57205242681292     -1.64469154610719      3.05198663270427
  H          -1.85083369786813     -2.45461312267498      1.70640967472764
  H          -0.62158505938765     -0.27435310551312      2.78135617758895
  C          -1.36805294802317      0.73038836422042      1.06114411813528
  C          -0.44969001153236      1.83412335842713      0.99517993772164
  H          -2.14959876641752      0.67801864378486      0.30831862495932
  Si         -0.79807097490348      3.44557935167056      0.15506857004319
  H           0.13226138578756      1.98347651375873      1.91137755574258
  C           0.85639680464703      4.39748559890948     -0.03207527678565
  C          -1.52540651962817      3.32716853903631     -1.62956727847119
  C          -2.03908965280815      4.44601065738013      1.22550336208249
  H          -2.28331486491583      5.37859097995521      0.69533541612575
  C          -3.33577936784017      3.64378901138337      1.41322373980916
  C          -1.46768536588682      4.81587816167298      2.60109046847527
  C           0.68878819922829      5.89044074686668     -0.34475017466002
  C           1.81998111437902      4.19959226142810      1.14437956071362
  H           1.32660603659808      3.92805196100452     -0.91207199741063
  C          -2.40186279078010      4.52997172700470     -2.01359018735176
  H          -0.63905665182611      3.35502583093383     -2.28473174290463
  C          -2.27828431867894      2.02970376652477     -1.94279642386113
  H           2.79573616982624      4.65860425260041      0.93399010285586
  H           1.43625215681137      4.65591506988152      2.06338041813325
  H           1.98257429591986      3.13667426466989      1.34409527828292
  H           1.66564422869469      6.37860636337481     -0.46026760938998
  H           0.12996780482948      6.05907132480735     -1.27038761471535
  H           0.15813185110127      6.41044699875503      0.46101202505057
  H          -2.67218801874619      4.48689871987663     -3.07700351845146
  H          -3.33597309231886      4.53815550814866     -1.44137921417754
  H          -1.90620853493481      5.48855422585468     -1.83686879054412
  H          -2.60251930440488      2.00627137537662     -2.99313718934142
  H          -1.66102479993841      1.14658718788562     -1.75505600972715
  H          -3.17741293569954      1.92853219341425     -1.32570133015728
  H          -2.23037401091502      5.30134581564148      3.22497621967801
  H          -1.12800134880633      3.92111122067616      3.13710362677173
  H          -0.61963118743955      5.50330796839743      2.52689479596077
  H          -4.07556425580633      4.21540949162636      1.98963397377403
  H          -3.80063868936327      3.36992376896461      0.46035355932459
  H          -3.13523470955225      2.71363053213502      1.95790110505580
