# Supplementary material for: Asymmetric Ketone Diene Coupling via Stereodivergent Copper Catalysis
Source: J Am Chem Soc. 2026 Feb 2;148(5):4899–912. doi: 10.1021/jacs.5c06735 (PMC12903869; doi:10.1021/jacs.5c06735)
Supplement: Supplementary file 6 [file ja5c06735_si_006.xyz]

124
Coordinates from ORCA-job ER9a-intermediate-bent E -4317.996872908744
  C          -2.59211344370092      0.43295206432805      1.57960181337823
  C          -3.41787298331316     -0.23754589513374      0.65006392904413
  C          -4.56581100279651     -0.88778095375272      1.12063616179056
  C          -4.85081632187847     -0.96012649748376      2.47920561517808
  C          -3.99216683119587     -0.36647941279817      3.39782486655709
  C          -2.88573007210626      0.34010918946042      2.94354637206789
  P          -2.94304631148243     -0.23760926306555     -1.15037158281382
  Cu         -1.10582922233905      0.98900992922023     -1.24394506449126
  P          -1.20400800613840      1.47293190524240      0.93536543608882
  C           0.16265258037087      1.37841989225041      2.23784766306456
  C           1.36465289816999      0.56462526066623      1.74242229029175
  C           2.56127943858522      0.68060597177363      2.68947920233542
  C          -1.60664812553985      3.28306095302756      1.33132532335189
  C          -3.03415754242818      3.84206083571913      1.18252119800599
  C          -4.01564012417374      3.48543801068797      2.30201389347348
  C          -2.71653348572780     -2.02525876091637     -1.67998103683794
  C          -1.62028017508508     -2.83568466504599     -0.97106113363260
  C          -1.15401499436049     -3.99302660705602     -1.86133584883680
  C          -4.62239640908608     -0.12535268444217     -2.01244930817656
  C          -4.62817708543241      0.93339676520571     -3.13826569487265
  C          -6.04496141809192      1.12791460995288     -3.68556215649109
  C          -4.12211930806424     -2.61671379517354     -1.78133190238808
  C          -5.00126428728432     -1.56078154156629     -2.47322233735820
  C          -0.88983064549537      3.57580611972358      2.65196708658467
  C           0.45215630968655      2.84778305810310      2.58726854796522
  C          -3.64394472839836      3.50010486380714     -0.17967459135939
  C           0.97834925264898     -0.90329169261804      1.56413466546776
  C          -2.01143856656540     -3.35528756127875      0.41305870010926
  C          -3.64549911543206      0.63160052637201     -4.27144464233781
  C           0.53940869756075     -0.03576520198193     -2.57888817542274
  H          -5.25032990840919     -1.35494116934895      0.42225138208671
  H          -5.73886782267145     -1.48451478302296      2.81764966224103
  H          -4.19895584403692     -0.42656451505885      4.46165381314753
  H          -2.25935608010167      0.85407590447971      3.66511892596482
  H          -1.01166419950652      3.76616536157225      0.54059419124541
  H          -0.76535352591112      4.65737315720062      2.79617222283628
  H          -1.46984709297123      3.20050169086619      3.50445654420331
  H           1.07372811785467      3.29535195141568      1.79905054719523
  H           1.00424192316392      2.92294833937343      3.53017238345799
  H          -0.24401070579195      0.88151576094199      3.13073992516331
  H           1.66458895347550      0.95991438623535      0.76329268433257
  H           1.82304512808911     -1.47973770664537      1.17524154555467
  H           0.67225417816430     -1.34256191960172      2.52237559129906
  H           0.14305778409922     -1.00824430725719      0.86215694860557
  H           3.38153373731018      0.05308153632029      2.32713459125615
  H           2.93147679616065      1.70800542643049      2.76069421152233
  H           2.29621666061922      0.34372276525427      3.69970528838612
  H          -2.35916177663007     -1.86170283560765     -2.71122041203155
  H          -4.50427521048570     -2.86177286137232     -0.78577622349315
  H          -4.12235224385189     -3.55231218043175     -2.35411516478462
  H          -4.84085531606632     -1.63899363190157     -3.55334824650647
  H          -6.06585040668017     -1.75410421874576     -2.30249762191666
  H          -2.90085488453399      4.93546398711550      1.21856106956201
  H          -4.55353123855618      4.08594112825989     -0.35128842368433
  H          -2.94761674061790      3.68586025614589     -1.00402280931791
  H          -3.91847064619458      2.44004484719927     -0.21636777571747
  H          -4.93714664938746      4.06322709205585      2.17481132175303
  H          -4.28343528132116      2.42641523372261      2.27936781148662
  H          -3.61760396563517      3.71702644671890      3.29454670276679
  H          -5.32999721793770      0.21766027838563     -1.24808357678788
  H          -4.30804609047264      1.87764032128337     -2.67750640193826
  H          -3.58561514827294      1.48662441932523     -4.95175753119008
  H          -2.63667760914835      0.45169501482506     -3.88537050716635
  H          -3.95315726676500     -0.23627504072510     -4.86473442063502
  H          -6.06154495598056      1.92350066273760     -4.43744502080267
  H          -6.41278445151183      0.21345156358050     -4.16514596173718
  H          -6.74716169189294      1.39890040593581     -2.88972182020004
  H          -0.76767813837696     -2.15315019567110     -0.85513198243896
  H          -0.32173527969423     -4.52782652865845     -1.39229610936636
  H          -1.95976834413087     -4.71687891153842     -2.03014362697344
  H          -0.81202432162728     -3.62872675418923     -2.83578537249687
  H          -1.15901486248243     -3.86877614031770      0.86959980015429
  H          -2.31764575009169     -2.55225854981883      1.08746247462054
  H          -2.83340921559833     -4.07756066531421      0.34847183604043
  C           0.61292103934542      1.32726724437941     -2.32999637339881
  C          -0.31822358184803      2.33771750726550     -2.74969319415042
  B          -0.10089359056061      3.76974346064805     -2.33177183543705
  O          -0.65220141313037      4.88638739796162     -2.95545843287491
  O           0.73922120185767      4.15240475010730     -1.27178778541575
  C          -0.27015468602782      6.06352713792389     -2.20524104552004
  C           0.99700719812739      5.56891923633896     -1.41969318097962
  C           1.17584995485670      6.18218732449470     -0.03970531652012
  C           2.28763534801833      5.70924596967643     -2.22807278062163
  C          -1.43628457022942      6.42334712502266     -1.28707316141562
  C          -0.00904802808416      7.20077718050962     -3.18163920215525
  C           1.63171576900501     -1.01902884172302     -2.17660883578571
  B           3.01885225575459     -0.30422982557692     -2.00821986664367
  H           1.72242731232720     -1.77745091386782     -2.96553016407018
  H           1.37582903855647     -1.56561422359852     -1.25907865612908
  O           3.83097303237853      0.03576913680922     -3.06502987175993
  O           3.54616439800235      0.07725857386555     -0.79145040330284
  C           4.68924699290974      0.94534834082555     -1.06465448570750
  C           5.09626408458270      0.50559567306276     -2.51435421680186
  C           4.18157129173647      2.38386886864952     -0.99452561385355
  C           5.74844165229486      0.70886805710555     -0.00213166162424
  C           6.04863929802982     -0.68851620888568     -2.52860705087807
  C           5.62873235070999      1.62209803143874     -3.39537277831866
  H          -0.16094911238185     -0.37563617046370     -3.34293595300109
  H           1.41180293353506      1.66267893344720     -1.66499841279516
  H          -0.94068317248269      2.11948555137930     -3.61758082815949
  H          -2.33737994603944      6.54402279434395     -1.89484370852691
  H          -1.62223090050033      5.62622298037937     -0.56358748222342
  H          -1.25231656507463      7.35598258326903     -0.74443025690645
  H          -0.94331138342825      7.47494156782697     -3.67975299862569
  H           0.36993304150183      8.08342456722467     -2.65506178823781
  H           0.71133488991504      6.90900848701797     -3.94752300760410
  H           1.30006613820556      7.26797248460689     -0.11028543405257
  H           0.32095956768203      5.96832471565552      0.60542401107521
  H           2.07234489616530      5.76604601635575      0.43011506650514
  H           2.58210387180606      6.75655286987611     -2.34668520851421
  H           3.08753023594786      5.18175026123298     -1.70063955293977
  H           2.17683456073726      5.25803269349144     -3.21874411887142
  H           5.00509021440348      3.09783924933958     -1.09571073402135
  H           3.44043690202868      2.59067883607765     -1.77083959531615
  H           3.70228353159255      2.54271476527682     -0.02376291695679
  H           6.53568305629387      2.05547906656910     -2.96055451805069
  H           5.88107474049515      1.22035909278173     -4.38051138466943
  H           4.88818257527903      2.41239304529832     -3.52932957491213
  H           6.65800629455382      1.27096695337871     -0.23856988553079
  H           5.37744089218204      1.05525884530211      0.96662041279051
  H           6.00122064309749     -0.34931671584684      0.08538143332568
  H           7.04983462484917     -0.40792684187852     -2.18823052022178
  H           5.67250850115529     -1.49536958137775     -1.89290334180288
  H           6.12204025306948     -1.06590249747927     -3.55195954372428
