# Supplementary material for: Asymmetric Ketone Diene Coupling via Stereodivergent Copper Catalysis
Source: J Am Chem Soc. 2026 Feb 2;148(5):4899–912. doi: 10.1021/jacs.5c06735 (PMC12903869; doi:10.1021/jacs.5c06735)
Supplement: Supplementary file 7 [file ja5c06735_si_007.xyz]

134
Coordinates from ORCA-job ER3 E -4551.776262526925
  C           2.98652086785244     -1.85411679825092     -0.28265697094589
  C           3.90483680259203     -2.86905895506302      0.00866405691289
  C           4.48587041549145     -3.62945311581488     -0.99932126790579
  C           4.15816738974589     -3.37971320473501     -2.32683084035487
  C           3.27855931084238     -2.34886443491244     -2.63458795340974
  C           2.69795842772329     -1.56560843105006     -1.63287525117886
  H           4.17046957551379     -3.08377834807242      1.03742453754407
  H           5.18522082679084     -4.42003802542475     -0.74616888020494
  H           4.59550953309135     -3.97418844929968     -3.12268227355506
  H           3.05372605043255     -2.15070395818415     -3.67687339171609
  P           1.46249384151003     -0.22514981516308     -2.00278854741720
  P           2.11796496402960     -0.86030139130974      1.02709504221353
  C           1.04481982220433     -2.05000963622737      2.01903367397566
  C           2.30137921212195      1.31696097216314     -2.75321808237954
  C           1.69108662772983      1.40872665049056     -4.16886473503114
  H           1.87851172456840      2.12084160721600     -2.13726475664861
  C           3.82979341000330      1.53508575216077     -2.69252568750338
  C           1.45680580467708     -0.00380059852958     -4.70544035391016
  H           0.73128173891426      1.93739239243787     -4.11983511985523
  H           2.34130953168885      1.99346640246747     -4.83018062420300
  C           0.69454569416562     -0.80304766087824     -3.63517245829233
  H           0.92082098643495      0.01024700400066     -5.65955944490678
  H           2.42376688317847     -0.48134479276258     -4.90027104364763
  C          -0.83615826068989     -0.60074284587112     -3.61209333576915
  H           0.87857600503241     -1.87895055912880     -3.74780131206074
  C          -1.47294467998781     -1.56057466431553     -2.60507919521396
  H          -1.04986774442735      0.42474233715623     -3.28540297238595
  C          -1.46916394416642     -0.80836378255158     -4.99174060469875
  H          -2.55630239646535     -1.41242666900833     -2.56625706579251
  H          -1.28280742611864     -2.60214249822616     -2.89435628655935
  H          -1.08001868709217     -1.40806615595924     -1.59361886402689
  H          -2.56027793684113     -0.78356193275382     -4.90868514750805
  H          -1.18037005058179     -0.03424967885963     -5.70731349860597
  H          -1.18694120707584     -1.78325753812236     -5.40793908546620
  C           2.02503799402910     -2.83243358713090      2.89748842839396
  H           0.51674148792327     -1.33056996855556      2.66933744932997
  C          -0.06328904105541     -2.83102577850944      1.28986484414176
  H           2.53585796150835     -3.60458870091159      2.31183170620374
  H           1.49958093525051     -3.34879753214250      3.70900696130287
  C           3.01912543034950     -1.81265911305974      3.46957383294936
  C           3.43394883796820     -0.78539856338233      2.38512968582883
  H           2.52476247308381     -1.28271458271674      4.29073188246462
  H           3.90063492318555     -2.30403016935019      3.89590970843704
  H           3.95150379019995      2.57843032937063     -3.02405206636617
  C           4.36121718001693      1.45642526555782     -1.25990402071221
  C           4.67240640655531      0.67308989299226     -3.63290213679590
  H           5.39243882764706      1.82153861050218     -1.21288005498859
  H           3.75512593739047      2.06078083601595     -0.57755811847886
  H           4.35911181862801      0.42403212017958     -0.89645674647140
  H           5.71540976755068      1.00499040376506     -3.59797763409833
  H           4.65316960676373     -0.37873277929173     -3.33852863275826
  H           4.34104767570422      0.75102731639350     -4.67269064162436
  C           3.67440128583510      0.64930462331397      2.90261719686348
  H           4.36768320439532     -1.10819343829412      1.91017988797685
  H           3.94130840942341      1.25297160022156      2.02345586110962
  C           2.43655141278299      1.28444332013968      3.53667421749791
  C           4.86111808977236      0.67831261406020      3.87017843615735
  H           2.60889699848982      2.34946889452976      3.72105906408345
  H           1.56615459923184      1.19919444988654      2.87875670041344
  H           2.18823782510275      0.82315171510236      4.49833068155532
  H           5.07925120805793      1.70465773924397      4.18238269752241
  H           4.64492414186228      0.09771605948733      4.77408173740400
  H           5.76455788168394      0.26409930854568      3.40943839864772
  C           0.41676032584246     -3.77697517038401      0.18793151865749
  C          -0.89996972883513     -3.61362451266373      2.30911661832101
  H          -0.72657178395959     -2.07959332068420      0.83985517496290
  H          -1.80523102182348     -3.99710771830121      1.82990959151462
  H          -0.33981244269346     -4.46626132248887      2.70954481753401
  H          -1.21072041588293     -2.97872732875242      3.14471233034558
  H          -0.43109108961731     -4.35920014691192     -0.18887511332153
  H           0.85293685187574     -3.24237097371084     -0.65792013083321
  H           1.16641273376210     -4.48541979612607      0.55877509724812
  Cu          0.65602352766543      0.55338885947616     -0.04972394668249
  C          -1.65819383696908      0.52352665759480      2.80912404785291
  C          -2.75286680437037     -0.32321359074288      3.40559049105536
  B          -3.73827672718723     -1.07729510868584      2.44854234929803
  O          -5.05846002085845     -1.29046659083328      2.78561963168375
  O          -3.40841279187736     -1.65255265307664      1.23907495616878
  C          -4.65275855986659     -2.08481980890607      0.61113002974893
  C          -5.59565761965733     -2.26822588215349      1.84709434306421
  C          -5.09691763537048     -0.95170290165807     -0.31048281061141
  C          -4.38166374841545     -3.34683551383717     -0.18852599841099
  H          -6.00184843659953     -1.21604425113646     -0.86573542350249
  H          -5.28465681804173     -0.03572146650043      0.25761323831660
  H          -4.29826953657232     -0.74429851676603     -1.02710123569832
  H          -3.68422448570456     -3.12015679866146     -1.00033987458711
  H          -3.94106877935980     -4.12943322115861      0.43159773767576
  H          -5.30886329173184     -3.72785694120274     -0.62942168331691
  C          -7.05864564390649     -1.95200703876844      1.59075734241739
  C          -5.45140271803597     -3.63749424309567      2.50787106826911
  H          -7.63327757481469     -2.10835230274668      2.50776002542712
  H          -7.19381966798425     -0.91608209880802      1.27578579695895
  H          -7.46279458136261     -2.61296204534399      0.81669718649912
  H          -5.96751723468586     -3.61846324243982      3.47145208030045
  H          -5.89211749501753     -4.42776421567361      1.89271719682857
  H          -4.39875165831404     -3.87565018987868      2.68905625956103
  H          -3.36098036058179      0.27335295090478      4.10497503187944
  H          -2.31007400887494     -1.09949734006737      4.05680016636174
  H          -0.90857113450459      0.89144305066626      3.51417382972045
  C          -1.57368713772186      0.93284052685469      1.52623503412593
  C          -0.53743882898701      1.80920202595881      0.95177779923661
  H          -2.34102678528225      0.56348688288456      0.84507454801327
  Si         -1.03948330935715      3.29459864069629     -0.04777592576448
  H           0.08850673245899      2.20036860841480      1.76921995387324
  C           0.54682182120525      4.33420328767855     -0.41938019416642
  C          -1.76541798593794      2.84811132452276     -1.76482957856355
  C          -2.26034319156307      4.40442708786643      0.93539373965394
  H          -2.31785556679814      5.38194381261796      0.43358540174659
  C          -3.68407233214480      3.83744427153537      1.02739670612762
  C          -1.71185603834428      4.62522364926382      2.35516148804192
  C           0.30360478709897      5.84875394559264     -0.49772129579606
  C           1.71744278864856      4.05069498594460      0.53207347329894
  H           0.85879087583365      4.00437257484751     -1.42488630203665
  C          -2.28115340313533      4.06332707338266     -2.54519216107648
  H          -0.88956052950255      2.45123367207627     -2.30649143119496
  C          -2.81672503240058      1.73400909128890     -1.73252495323553
  H           2.62723805505574      4.57364402540593      0.20622937876007
  H           1.49253788685189      4.39123563570367      1.54967793672214
  H           1.93943851618684      2.97895245721918      0.59257856190805
  H           1.20974645724365      6.37444541633768     -0.82730707899900
  H          -0.50232773492346      6.11076364682410     -1.18980630972890
  H           0.03239283287068      6.25436260891878      0.48313909247121
  H          -2.65566437737820      3.76669474805356     -3.53461084460739
  H          -3.10744090632384      4.55677733711585     -2.02029059444358
  H          -1.49784363421005      4.81149625272298     -2.70321171713388
  H          -3.15024986983491      1.47349792039393     -2.74813743202288
  H          -2.41663809391890      0.82749035209615     -1.26913248065541
  H          -3.70619225292016      2.03157141248283     -1.16869967627092
  H          -2.35154117678332      5.31508667641860      2.92180777574089
  H          -1.67919421303285      3.67547305562316      2.90096083131634
  H          -0.69811647941807      5.04023109442652      2.35423807746939
  H          -4.30675052051327      4.45773690236013      1.68672347968867
  H          -4.17920527837987      3.80083547438844      0.05236445805428
  H          -3.67785504253693      2.82381719202318      1.44555591325801
