# Supplementary material for: Asymmetric Ketone Diene Coupling via Stereodivergent Copper Catalysis
Source: J Am Chem Soc. 2026 Feb 2;148(5):4899–912. doi: 10.1021/jacs.5c06735 (PMC12903869; doi:10.1021/jacs.5c06735)
Supplement: Supplementary file 8 [file ja5c06735_si_008.xyz]

124
Coordinates from ORCA-job ES10-bent E -4317.987851455035
  C           1.76508925271801     -2.78725263000487     -0.56347445404607
  C           0.39198353417682     -2.98144165615557     -0.29947930422320
  C          -0.16291036670465     -4.24916170118781     -0.51249573532715
  C           0.59860871443012     -5.29952190937580     -1.00719193691399
  C           1.94159563753633     -5.09582413257739     -1.30593247379993
  C           2.51363415072938     -3.85039507539047     -1.08297218626567
  P          -0.61917392232841     -1.53601767401552      0.29052812235553
  Cu          0.85189085903868      0.21822393367990      0.45129792233477
  P           2.51143721259519     -1.11896617810854     -0.22880227841615
  C           3.75627500551784     -0.91918348408125     -1.63831062336381
  C           3.52291022327251      0.37241812875048     -2.44114979893715
  C           4.62023315826637      0.56927735472304     -3.49098735052303
  C           3.86527082465628     -1.34839343433167      1.06260807060915
  C           3.53731455445809     -2.01803938988061      2.40539460799776
  C           3.18194231702217     -3.50458259122596      2.33210462728579
  C          -1.96713327059687     -1.19301527025316     -0.98684175851722
  C          -1.58072038233608     -0.96679373253897     -2.45992495264172
  C          -2.82450327320715     -0.56218963659790     -3.26244573151350
  C          -1.83375411077730     -2.36380611389156      1.48755717342505
  C          -1.71555308126597     -1.86261663757734      2.94171041039944
  C          -2.62815075629528     -2.67818576036566      3.86354276605437
  C          -3.08219772569974     -2.19738913801399     -0.67892800561679
  C          -3.22882857343981     -2.22294561035234      0.84448465803016
  C           5.08166427615419     -1.86095154703108      0.28909173198874
  C           5.15815644570678     -1.02400837629091     -0.99110924781632
  C           2.45393828133637     -1.23585721423191      3.15195507011019
  C           2.14708492551858      0.37139876183336     -3.10635193307642
  C          -0.89223403872529     -2.14331821270420     -3.15562020711014
  C          -1.98154742155303     -0.36579501356738      3.10003787303208
  C          -2.03778886613323      2.34232691599923      0.12086620893673
  H          -1.21326789687918     -4.42198502988077     -0.30768922876666
  H           0.14098475716969     -6.26988131918492     -1.17212439358830
  H           2.54410353314957     -5.90534847301168     -1.70573760099164
  H           3.56353141721623     -3.71335532643999     -1.31569097910943
  H           4.07570834188842     -0.29563881863052      1.30656014194200
  H           5.99453600192406     -1.75102976716962      0.88865760443297
  H           4.98281780298059     -2.92680440869074      0.05714779236365
  H           5.50268370117780     -0.01537140678956     -0.72833798776216
  H           5.88371891191221     -1.43282415924779     -1.70243376537720
  H           3.60218035951026     -1.76685363974801     -2.31969673385296
  H           3.54432866514082      1.21737920907247     -1.73937907461114
  H           2.02020879015726      1.26497036075307     -3.72451631488862
  H           2.01653536379947     -0.50932606817012     -3.74793437566766
  H           1.34643673995251      0.37728668911840     -2.35797802315064
  H           4.44103998459119      1.48725198539841     -4.05980937967952
  H           5.61493835099870      0.64616285317535     -3.04237839248235
  H           4.63060337094714     -0.26823114080625     -4.19962942487101
  H          -2.30770681754889     -0.20909304297621     -0.62070082612728
  H          -2.83650580918332     -3.19260590148956     -1.06879132982840
  H          -4.02260487699632     -1.89382313498579     -1.15306470618022
  H          -3.68362719400785     -1.27768417993967      1.16249099815527
  H          -3.89197048495903     -3.02943309805137      1.17641958266441
  H           4.46608093084533     -1.93299077794060      2.99156881411348
  H           2.29055126822596     -1.65106582371142      4.15200860839460
  H           2.71555070561078     -0.17732004586559      3.25433206619773
  H           1.49838192239705     -1.28244106584082      2.61208637567977
  H           3.16657494173583     -3.93007263418943      3.34077439127929
  H           2.19318109548067     -3.66008072383432      1.89104606033044
  H           3.90472869232759     -4.07548756453199      1.74139813785071
  H          -1.55810938069287     -3.42515527939272      1.49826260577286
  H          -0.67758804380790     -2.04983148041290      3.25167164701696
  H          -1.75328076641532     -0.04722778320232      4.12216485963916
  H          -1.36074823616577      0.22479770584025      2.41875686004884
  H          -3.03131826273346     -0.11934066120294      2.90930704265209
  H          -2.46809397812201     -2.39738306949720      4.90944383580032
  H          -3.68316050255422     -2.49523582791260      3.63177608843552
  H          -2.44104034307659     -3.75350915298878      3.76802761658671
  H          -0.89901991793056     -0.10630666791547     -2.47297751232668
  H          -2.52848534435733     -0.18886706212268     -4.24737948927350
  H          -3.49163974782198     -1.41888831154937     -3.41237661823570
  H          -3.38447323872449      0.23354016999088     -2.76353607310168
  H          -0.76218585983771     -1.91299357429622     -4.21848230612911
  H           0.09324598924597     -2.35937189794075     -2.73930635057229
  H          -1.49164261825677     -3.05853278313105     -3.08783376720259
  C          -0.69900962285839      2.35138518729293     -0.04712734548730
  C           0.33921506689129      2.10784593984394      0.95732546200187
  B           1.68401734519989      2.77559384568827      0.76313482792758
  O           2.56950592867487      3.10039978872299      1.79808649887050
  O           2.18609137652199      3.23056168982122     -0.47239039781562
  C           3.76297235108982      3.65956868803357      1.20585529393370
  C           3.23445841087572      4.17961188204915     -0.17384162722995
  C           4.25323953821138      4.17552716578190     -1.30252535134582
  C           2.57930155074481      5.55838341468346     -0.06562552377956
  C           4.77361256108940      2.52445250082161      1.05054893523660
  C           4.31502546924224      4.73422864733901      2.12900684119525
  C          -3.06836361886215      2.68940313344347     -0.93128393056810
  B          -2.50069204666989      3.18367023787275     -2.30680483467010
  H          -3.74421901991765      3.46671480682181     -0.54541612769339
  H          -3.73119696345836      1.82338357969588     -1.11789746323699
  O          -2.86359845430016      4.38131168549605     -2.88284751221412
  O          -1.60436212755560      2.47959406280523     -3.08567154719944
  C          -1.11776617648195      3.39710613460097     -4.11005239640092
  C          -2.31202183074333      4.40015214999915     -4.23371133545938
  C           0.14798432342263      4.04861103712340     -3.55532437098477
  C          -0.80583213039970      2.60553603436902     -5.36738775842220
  C          -3.41387989356143      3.90183303023763     -5.16639964910459
  C          -1.91949638155978      5.82410493242821     -4.58555902093055
  H          -2.43472136022930      2.12156848091715      1.11401957736904
  H          -0.32070318510876      2.57871476209065     -1.04430769105837
  H          -0.02285302608394      2.07272782972059      1.99039826673887
  H           4.92994207456988      2.05746605149204      2.02784136518581
  H           4.38152705698012      1.76754204645212      0.36473354343607
  H           5.73844294957623      2.87944041787748      0.67426996508241
  H           4.65563185939565      4.27607386295789      3.06219217937440
  H           5.16756565752174      5.24256132980474      1.66548739763013
  H           3.55158792055546      5.47449592525709      2.37400929426038
  H           5.08307829565124      4.85396461081649     -1.07653286234787
  H           4.65743012319630      3.17749994821583     -1.48307427762393
  H           3.77347047625617      4.51945631944959     -2.22420954985285
  H           3.31701062643948      6.34865314883367      0.10535276089186
  H           2.05390239449950      5.76835067547210     -1.00173755422349
  H           1.84681572325912      5.57336660366176      0.74659159423786
  H           0.62252981301110      4.69440520804054     -4.30090760818350
  H          -0.07071573955210      4.63904591122651     -2.66079780221549
  H           0.85581001474422      3.26841261533069     -3.26360489999827
  H          -1.41432574456731      5.85121385227538     -5.55694822383034
  H          -2.81577554260362      6.44734737109510     -4.64964540557166
  H          -1.25772404695661      6.25341286796283     -3.83178710280005
  H          -0.51109018695079      3.27820194338553     -6.17974757903665
  H           0.02621018388656      1.92318860870635     -5.17027127588507
  H          -1.66373657642389      2.01475601673677     -5.69363384632886
  H          -3.10413719986772      3.95252135281560     -6.21464242542369
  H          -3.69157823502641      2.87015831411469     -4.92961963422269
  H          -4.29716088425251      4.53250350432791     -5.03470061215819
