# Supplementary material for: Asymmetric Ketone Diene Coupling via Stereodivergent Copper Catalysis
Source: J Am Chem Soc. 2026 Feb 2;148(5):4899–912. doi: 10.1021/jacs.5c06735 (PMC12903869; doi:10.1021/jacs.5c06735)
Supplement: Supplementary file 11 [file ja5c06735_si_011.xyz]

40
Coordinates from ORCA-job ts-1a E -800.322883388520
  C          -1.22903892866860     -0.88070520176564      0.47920462395624
  C          -0.19767529283684     -0.03993466243204      0.46990438005356
  C           1.02726792664931     -0.22931044673533     -0.33968309525593
  C           1.25800631760018      0.36647268840027     -1.51634165022610
  Si          2.78039759507599      0.14523950824890     -2.59122488467166
  C           4.13753286135853     -0.74053707131118     -1.59099717117433
  C           4.74772667644808      0.13484513616653     -0.48636068481632
  C           2.29783368013633     -0.94784797924842     -4.07837809286576
  C           1.23491456806858     -0.28968166893896     -4.96875380034695
  C           3.22745423227198      1.88641884370790     -3.22579471695665
  C           3.34656641659460      2.94793452042844     -2.12281646327811
  C           1.81688680142487     -2.32805001618670     -3.60754919105109
  C           4.45700891379307      1.91364510191445     -4.14350543620398
  C           5.24718443459686     -1.33994922030573     -2.46863081761931
  H          -1.22880366260132     -1.78095551569043     -0.12925518360903
  H          -2.10639006898308     -0.69086859675769      1.08916139256876
  H           1.77899449034832     -0.89696299906542      0.08811725080570
  H           0.46984265980218      1.03095966422936     -1.88376527078389
  H          -0.23274367801916      0.85330649418845      1.09569218566468
  H           3.20656098723184     -1.08787685803057     -4.68287309899573
  H           2.35092425474370      2.15734326033174     -3.83644127893103
  H           3.62116521310715     -1.58169961578471     -1.10184248467502
  H           0.95824267654965     -0.95213987620580     -5.79860794237280
  H           0.32009427064086     -0.07976765792940     -4.40199559308230
  H           1.58445083276713      0.65227997389446     -5.40288110109476
  H           1.57371808872546     -2.97105980792504     -4.46263991534406
  H           2.56934344674911     -2.84855034815674     -3.00570264518818
  H           0.91305925565491     -2.23299377628695     -2.99487580462832
  H           5.97943449143900     -1.87531263309118     -1.85112066863446
  H           4.85753597731157     -2.04756361169904     -3.20661133877945
  H           5.79017100220713     -0.56044023048642     -3.01353409252636
  H           5.38738059783957     -0.46223660476317      0.17554079794532
  H           5.37519112248420      0.92086597259180     -0.91966827680491
  H           3.98431667300131      0.62083712440126      0.13003051138760
  H           4.58061342905460      2.90171010559265     -4.60460361329663
  H           5.37197003653867      1.70594876870699     -3.57768139959637
  H           4.39057690451266      1.17676680074259     -4.95133052153760
  H           3.41480198156754      3.95259370295336     -2.55883290335484
  H           2.48708152461565      2.93260242357991     -1.44474668396087
  H           4.24528729019839      2.79487830871746     -1.51827432071904
