# Supplementary material for: Asymmetric Ketone Diene Coupling via Stereodivergent Copper Catalysis
Source: J Am Chem Soc. 2026 Feb 2;148(5):4899–912. doi: 10.1021/jacs.5c06735 (PMC12903869; doi:10.1021/jacs.5c06735)
Supplement: Supplementary file 12 [file ja5c06735_si_012.xyz]

30
Coordinates from ORCA-job ts-1b E -566.521713358304
  C           0.22583424831966      0.41732557836626      0.19295093022013
  C          -0.09247604540044     -0.52911493448432      1.07236577857398
  C           1.42751347922908      0.39178134676261     -0.66590280995046
  H           0.53289811467953     -1.40692772354107      1.20797569868062
  H          -0.99165426906280     -0.45756774059363      1.67556781513337
  C           1.44663791221061     -0.00926942183595     -1.94521075962412
  H           2.35687956648218      0.74474274030669     -0.21331748425108
  B           2.73782316163307      0.00147020506022     -2.79125622343555
  H          -0.42582798290690      1.28583776032463      0.08395919013746
  O           2.79878221623580     -0.47441701076585     -4.08065020855950
  O           3.94432896285287      0.48487926200954     -2.33483606828999
  C           4.95480305387038      0.08534299675918     -3.30989271773963
  C           4.10318752465395     -0.08977773778044     -4.61455191409481
  C           5.55368689913438     -1.22651292832173     -2.80761298538950
  C           6.02049915651935      1.16470632989251     -3.38120647612208
  C           3.89547688952009      1.22004540151668     -5.37122698928913
  C           4.58928136145848     -1.17762869171626     -5.55540644698250
  H           3.93173369161236     -1.22854692125041     -6.42751975687111
  H           5.60290407567488     -0.95423318030452     -5.90433272665699
  H           4.59051522149081     -2.15536782452830     -5.07110025810329
  H           3.13302382235756      1.06547371078405     -6.13921940686063
  H           3.54889105219245      2.01073228917352     -4.69951492287523
  H           4.81743056070500      1.54983982427807     -5.85912193186054
  H           5.94696874301579     -1.06956018471280     -1.79979162199978
  H           4.79415877525119     -2.01219595569377     -2.75942620041602
  H           6.37153915454906     -1.56558132652108     -3.45031651116932
  H           6.74806026483262      0.93103053208300     -4.16545972914986
  H           5.58497250012696      2.14433498973978     -3.58403547226057
  H           6.55266645616787      1.21719250580075     -2.42746912113756
  H           0.51406543259414     -0.35803689080739     -2.38978466965631
