# Supplementary material for: Asymmetric Ketone Diene Coupling via Stereodivergent Copper Catalysis
Source: J Am Chem Soc. 2026 Feb 2;148(5):4899–912. doi: 10.1021/jacs.5c06735 (PMC12903869; doi:10.1021/jacs.5c06735)
Supplement: Supplementary file 13 [file ja5c06735_si_013.xyz]

134
Coordinates from ORCA-job ts-from-neb E -4551.775722613121
  C           3.41604623366675     -1.76239438283230     -0.03649541865938
  C           4.64026430502055     -2.41598043983864      0.15232805850090
  C           5.24570871409087     -3.13011707088848     -0.87497908716331
  C           4.62800283278946     -3.20414257075147     -2.11753486307560
  C           3.45016437486077     -2.50060203479750     -2.34029753198068
  C           2.84799271432168     -1.74706856022621     -1.32787010811296
  H           5.12973896854920     -2.38819410647157      1.11860106254579
  H           6.18673683142887     -3.64090111961459     -0.69740135468760
  H           5.07325948401534     -3.78309041916508     -2.92043832558807
  H           3.00767583996478     -2.52751998665473     -3.32981082113071
  P           1.32067138144211     -0.73659271042337     -1.62045525825241
  P           2.47400200982807     -0.99077551321373      1.36534806520684
  C           2.04003400269588     -2.42111387562885      2.51182247005433
  C           1.72878984440877      0.78083894973460     -2.70844005968563
  C           0.90223095245611      0.55372075196508     -3.99085587505702
  H           1.26563694957961      1.57845238878679     -2.11710480093566
  C           3.17015337778958      1.28372820082194     -2.95140316414634
  C           0.85824928727044     -0.94422836398881     -4.29186398945780
  H          -0.12192903881514      0.91646521819549     -3.83749038084185
  H           1.31863666653538      1.12706606759764     -4.82761234134694
  C           0.43437381469442     -1.67615600989747     -3.00869372760497
  H           0.19182463931649     -1.17131680679240     -5.12994275094237
  H           1.85809627681210     -1.27928945740374     -4.59022385072799
  C          -1.08542133067483     -1.72729557795461     -2.72612756597105
  H           0.79520527053384     -2.71287534353737     -3.01731992248201
  C          -1.34853709537691     -2.66746697654046     -1.54885735703470
  H          -1.43337685104450     -0.72387213436657     -2.44170002207811
  C          -1.89248586618728     -2.18116413356379     -3.94582508371925
  H          -2.41520017887894     -2.70001983618740     -1.31308495473657
  H          -1.01005828886623     -3.68363290884689     -1.78851066197540
  H          -0.82194549375951     -2.32566595185415     -0.65074636925480
  H          -2.94068473803278     -2.32419153489204     -3.66447243175332
  H          -1.87104795413793     -1.45103841680636     -4.75937074806163
  H          -1.51577776345554     -3.13626834099474     -4.33262503831611
  C           3.33652525729982     -2.79534038377993      3.22715266607580
  H           1.40538156766570     -1.88982039984948      3.24080793805937
  C           1.17711417082005     -3.55454825149066      1.92906005608375
  H           3.97536374505026     -3.38746832524501      2.56499951140709
  H           3.14210089499448     -3.41480730233450      4.11153769025110
  C           4.01865569043795     -1.47923717898139      3.62884019951425
  C           3.87408578291689     -0.41452590122699      2.50844944730905
  H           3.53234243117528     -1.10628063548144      4.53647422936912
  H           5.07315371497971     -1.63568631361813      3.88169186964946
  H           3.01425046335009      2.26673797523441     -3.42414247485123
  C           3.91284378970503      1.53761805210402     -1.63807700981164
  C           4.02737969347451      0.46806706615726     -3.91955121091009
  H           4.83339107068756      2.10200947239202     -1.82053348389085
  H           3.29288200611942      2.10868761521965     -0.93981859702659
  H           4.19081542420396      0.59722940807268     -1.15231097348059
  H           4.95531319324393      1.01002975812200     -4.13153705858526
  H           4.30373886482592     -0.49971079682312     -3.49595261183123
  H           3.52370714532752      0.30032767583953     -4.87661333671280
  C           3.68620068257842      1.02890813194648      3.01919984447354
  H           4.77672445744148     -0.40712589944635      1.88626199294827
  H           3.60204446391270      1.66338263840715      2.12738563416535
  C           2.41442623582691      1.22863014627034      3.84442157403491
  C           4.91885107610124      1.48651755918490      3.80504594114722
  H           2.25432204092729      2.29352044395808      4.03998463627592
  H           1.53308648194037      0.85645154906416      3.31261810820997
  H           2.47092386595118      0.72404264724670      4.81506450904828
  H           4.82251635276607      2.53823932236128      4.09354292001576
  H           5.04047275650011      0.90143091843487      4.72358420102595
  H           5.83337531746132      1.38006072225480      3.21169180907199
  C           1.95544093062854     -4.60123222800578      1.12847481418832
  C           0.38501905884594     -4.23836999696801      3.04968646135491
  H           0.45583401281125     -3.07657603076272      1.25157292521489
  H          -0.27153167014430     -5.01492039357169      2.64347082512770
  H           1.05860337903051     -4.71842180211007      3.76916291016005
  H          -0.23924945871417     -3.52044813862397      3.59099382860671
  H           1.25801308285117     -5.32985987007049      0.70249576640730
  H           2.52347936116859     -4.16244388369015      0.30537480115807
  H           2.65312417672153     -5.15251150976982      1.76908649372378
  Cu          0.66470012447444     -0.06477690268974      0.41244820104714
  C          -1.16288388667589     -0.52984347857606      1.90287438773457
  C          -2.15616745970018     -1.67411687106139      1.95326251882358
  B          -3.53773311877979     -1.53230178064571      1.22203388303876
  O          -4.68084051997329     -2.11387595035679      1.72751114532538
  O          -3.76712659147454     -0.89061992307140      0.02367881794210
  C          -5.21317249349583     -0.83510161643126     -0.17604812469424
  C          -5.70507741721052     -2.04404738164660      0.68967572591673
  C          -5.68093909163614      0.51429919134491      0.36218364006382
  C          -5.49605174167062     -0.94207595074187     -1.66386729677137
  H          -6.75307614737547      0.65804268765753      0.19926719467351
  H          -5.47020578780035      0.60525191074182      1.43171391678213
  H          -5.14040238285876      1.30932657777401     -0.15741105397742
  H          -5.07059969021026     -0.07378045028048     -2.17586238860715
  H          -5.05443707191581     -1.84307399515172     -2.09366858752843
  H          -6.57504488199740     -0.95563625545080     -1.84988765940339
  C          -7.05900024388971     -1.84994100544985      1.34910921151153
  C          -5.66268735834511     -3.37330604134969     -0.06064471500700
  H          -7.31285200593781     -2.73938810511759      1.93223078177232
  H          -7.05700413064338     -0.99010646866765      2.02079194038957
  H          -7.83574249669397     -1.70518832570054      0.59088230335148
  H          -5.81348281664656     -4.18601022444754      0.65482065178319
  H          -6.44802336448988     -3.42846200626867     -0.82032435456756
  H          -4.69289650010743     -3.52135475164730     -0.54524120253636
  H          -2.38787003113232     -1.90142401725804      3.00395463805692
  H          -1.71287382706592     -2.61706756010256      1.58327144848276
  H          -0.52532524595100     -0.42708036645104      2.78250745433257
  C          -1.24652456705609      0.55582388814842      1.04231529324441
  C          -0.37400144090184      1.69740872681708      1.00895687590920
  H          -1.99535343786021      0.47448148555192      0.26029602312157
  Si         -0.74715410901825      3.25081856262791      0.08001091257959
  H           0.15750280921820      1.88548068374616      1.94787926534144
  C           0.87995935291558      4.26672935015743     -0.10420715763402
  C          -1.36583316981977      2.95821937310273     -1.71973299317783
  C          -2.00463402151450      4.30493902889550      1.07793938675971
  H          -2.06539749358827      5.30542518417371      0.62482038819027
  C          -3.41082720167105      3.69018268600207      1.08498151568589
  C          -1.51762637634145      4.46391254656930      2.52731694921890
  C           0.69235489289062      5.79128319905900     -0.10407592003391
  C           1.94742021901779      3.87841277801749      0.92771744870739
  H           1.27123927265748      3.97860786117416     -1.09506783694368
  C          -1.53698724604782      4.28236762024896     -2.48058829768140
  H          -0.51906986474100      2.42822501588590     -2.17960402994480
  C          -2.60813488420221      2.08535868243997     -1.94753210367269
  H           2.90620209036416      4.36930946877117      0.71140845228553
  H           1.64918525423941      4.17816359318523      1.93949933676925
  H           2.10398718391564      2.79585494064586      0.94005634573915
  H           1.63441999489786      6.30049179863625     -0.34675556532219
  H          -0.06143814323146      6.12887687069365     -0.82104619987668
  H           0.37942217642055      6.14631963055933      0.88402260399400
  H          -1.85102846604069      4.09741866669275     -3.51672699484236
  H          -2.30630918918186      4.91106837053648     -2.01582634351978
  H          -0.61028071005313      4.86178137872967     -2.51826986882200
  H          -2.75097580582150      1.90462601452489     -3.02280523232572
  H          -2.55009059214809      1.11139882250425     -1.45728552357583
  H          -3.51480790204045      2.58166949416256     -1.58817557410215
  H          -2.19226913781514      5.11441390853293      3.09961126979425
  H          -1.49102431289937      3.48906643067582      3.02769410777148
  H          -0.51259058041072      4.89334280281512      2.58970572996413
  H          -4.06160443102252      4.20357957505600      1.80604245328507
  H          -3.89389769694382      3.75540875609387      0.10602098223084
  H          -3.37476397068826      2.63134501222374      1.37199818444253
