# Supplementary material for: Asymmetric Ketone Diene Coupling via Stereodivergent Copper Catalysis
Source: J Am Chem Soc. 2026 Feb 2;148(5):4899–912. doi: 10.1021/jacs.5c06735 (PMC12903869; doi:10.1021/jacs.5c06735)
Supplement: Supplementary file 14 [file ja5c06735_si_014.xyz]

124
Coordinates from ORCA-job ts E -4317.987242872532
  C          -2.40221879937088     -0.70726675236082      2.41217105762929
  C          -2.91047981154388     -1.59250346949865      1.43662428427046
  C          -3.76564870636875     -2.62314892554000      1.84583556333675
  C          -4.05580712237660     -2.83211346663277      3.18827880668937
  C          -3.48818855896752     -2.00758843203827      4.15400928024568
  C          -2.67939984890089     -0.94921797486311      3.76226868963697
  P          -2.38545073370346     -1.36817312080232     -0.33548375718639
  Cu         -1.10525687706236      0.53898925273569     -0.35596816902121
  P          -1.42616584690253      0.76668077063083      1.84993326630611
  C          -0.11141702406651      0.99245910779859      3.18676477269775
  C           1.30635368444053      0.89361719032217      2.59955248869599
  C           2.36791215208430      1.24801085087563      3.64412131099175
  C          -2.39095001747759      2.29780196285727      2.38840886106939
  C          -3.88801424879307      2.41937775714806      2.05792032282735
  C          -4.83116856163411      1.56341581050814      2.90616055609222
  C          -1.46503389396267     -2.92946685919802     -0.85268106085669
  C          -0.18494818247887     -3.33451031880136     -0.10103200571538
  C           0.45331567619376     -4.55917573625507     -0.77183902364214
  C          -3.94497309529574     -1.88398895132857     -1.27205675194673
  C          -4.34319503508340     -0.87088816615321     -2.36875001353345
  C          -5.68223736882457     -1.26445284892747     -2.99997650498030
  C          -2.54826930087896     -3.99536082727409     -1.03816166882429
  C          -3.71116209050109     -3.32954318468988     -1.78545284905718
  C          -1.95548772560658      2.56204749943155      3.83244010898065
  C          -0.44272776195665      2.33288321942673      3.87742794771237
  C          -4.13689166801502      2.17491785051855      0.56778159856527
  C           1.55737110647610     -0.50605342057491      2.04214945334807
  C          -0.36900219390463     -3.62243550911338      1.39021051734800
  C          -3.26878762848475     -0.67514152982301     -3.43840153933137
  C           0.67834882523269     -0.85632513295834     -3.17989630649358
  H          -4.21138131610965     -3.28319406690667      1.11045861504734
  H          -4.71305618226624     -3.64545932826028      3.47939435698754
  H          -3.69167157192721     -2.17431093129993      5.20703060580210
  H          -2.27450634291237     -0.29353830193279      4.52501963262957
  H          -1.89647818644433      3.06150418589869      1.76925025445711
  H          -2.21617153454654      3.58427269563983      4.13629452385436
  H          -2.46519400672781      1.88441826459859      4.52650903852845
  H           0.05773894807823      3.14752110264887      3.33832988250384
  H          -0.05956958462340      2.34558968958994      4.90331587198099
  H          -0.23374553101218      0.17265033282173      3.90867312163775
  H           1.38055868526189      1.60235665383723      1.76254781803270
  H           2.54961126161517     -0.57623388474485      1.58966447040684
  H           1.48728001847732     -1.26367412667904      2.83289757667371
  H           0.83417374727709     -0.75904230913010      1.25841721350469
  H           3.36997839784890      1.14717036533676      3.21441746616698
  H           2.26515525223999      2.27526098250282      4.00636203312300
  H           2.30362090504036      0.57481270610740      4.50813158754718
  H          -1.13328264479502     -2.61527298824942     -1.85823424031764
  H          -2.86715989385120     -4.39640406896911     -0.07024126386005
  H          -2.16176336266472     -4.84400575053284     -1.61434030343310
  H          -3.44968033831753     -3.28761826591135     -2.84784157350236
  H          -4.63059303725649     -3.92025473846763     -1.71048388010924
  H          -4.13336014441480      3.47288681429371      2.26514506965285
  H          -5.16842830147610      2.42216981427986      0.29651177602919
  H          -3.46151160164075      2.76763674461412     -0.05904968961638
  H          -3.97277733730475      1.11832727530405      0.32151301666072
  H          -5.86767416728587      1.85158511596863      2.70253538874751
  H          -4.72998287784071      0.50052136439933      2.67263065303864
  H          -4.65726496085545      1.69314595018013      3.97863148621618
  H          -4.75133347010490     -1.87951688621553     -0.52893223658874
  H          -4.48011897646104      0.09592720451471     -1.86454393031016
  H          -3.55023510333901      0.14180793716400     -4.11034860025764
  H          -2.30403140606059     -0.41681173155306     -2.99054170795172
  H          -3.13566998446153     -1.57050450515068     -4.05496978499898
  H          -6.00636341734462     -0.50469890898920     -3.71836214567989
  H          -5.59879062080627     -2.21389279313830     -3.54056942132498
  H          -6.46675819666776     -1.37307092629031     -2.24310240330659
  H           0.51864056627637     -2.49849318263676     -0.21225769816161
  H           1.47992850686943     -4.68895804267384     -0.41577834624512
  H          -0.10394902171881     -5.47253687146876     -0.53403531710012
  H           0.48769046186630     -4.45683065231958     -1.86035069895362
  H           0.57884368397129     -3.96773587681434      1.81640675225037
  H          -0.68429951171676     -2.74144008595756      1.95143959239209
  H          -1.11311448592500     -4.40987524079119      1.55684991118299
  C           0.76931846952974      0.06816084787830     -2.20150252321295
  C          -0.09810582288008      1.22686075543746     -1.96852971373122
  B           0.53777903990685      2.46237785790426     -1.36623624834183
  O           0.04967489307381      3.76625657050145     -1.50871682051812
  O           1.74560028667338      2.46655075510118     -0.64149049030467
  C           0.86494667769233      4.63580397984661     -0.69192486036801
  C           2.20708122437348      3.83535925962167     -0.59404543929764
  C           2.99738122677225      4.05319653886786      0.68672255744932
  C           3.10871335073273      4.05358262441738     -1.81060213627696
  C           0.17278336786391      4.76677036238748      0.66365186205523
  C           0.97279588145080      5.99379280011340     -1.36590219249700
  C           1.65340780761964     -1.98850960047345     -3.42651753011184
  B           3.02578277242398     -1.86062460288516     -2.68003638850294
  H           1.86368103710908     -2.05412915813306     -4.50316743673578
  H           1.19259025283786     -2.95860253630311     -3.17241249213974
  O           4.22248133438205     -1.72201207677556     -3.34832511948889
  O           3.18979573987677     -1.87594326965670     -1.30835610666750
  C           4.55501257804761     -1.42718897337507     -1.04123169566157
  C           5.29060908535239     -1.83122166971265     -2.36243566236263
  C           4.49379612653414      0.08649843143408     -0.84190723062517
  C           5.06570152858148     -2.11714945591146      0.21098478752512
  C           5.74938895915518     -3.28793865559708     -2.36772999209119
  C           6.43044404389388     -0.91354751453892     -2.76891320091189
  H          -0.13174148275707     -0.76968421638048     -3.90659679844267
  H           1.59896141344812     -0.02919673013866     -1.49904518623953
  H          -0.83254439817894      1.41459216288335     -2.75911553844453
  H          -0.84946277605887      5.12317339832592      0.50436048327370
  H           0.12685951710244      3.78702066637432      1.14813595410782
  H           0.69037965000518      5.46829163460959      1.32565917710925
  H          -0.00956884820355      6.47484026144281     -1.37977918340476
  H           1.66456767079648      6.64321047810448     -0.81826265981787
  H           1.31839146903509      5.89799168820977     -2.39674137082616
  H           3.30266009142134      5.10113418860229      0.77875902100755
  H           2.41853846562214      3.77730380016930      1.57038227002065
  H           3.90099967063107      3.43573992238268      0.66646460357186
  H           3.55001453261026      5.05520967231140     -1.81523613567326
  H           3.91676130863729      3.31707509389153     -1.78128431945234
  H           2.54737624022122      3.90777747817863     -2.73797982155176
  H           5.47348349592934      0.49040804640053     -0.56745655466118
  H           4.14061749485343      0.58915632828298     -1.74672659110337
  H           3.78175434576884      0.32276363187288     -0.04701894784426
  H           7.20911703247494     -0.90762234620053     -1.99889133112358
  H           6.87466432654462     -1.27409219821595     -3.70082868015645
  H           6.08308145689447      0.10832443604553     -2.92889600947424
  H           6.12109530685230     -1.87514355701193      0.37491357425890
  H           4.49943544724962     -1.77212173957983      1.08044468431817
  H           4.95897269150609     -3.20114343383575      0.14220380135406
  H           6.60094316162720     -3.44040495950218     -1.69783281173130
  H           4.93697083164212     -3.95514144571102     -2.06490470085718
  H           6.05329036511242     -3.55684491169784     -3.38285756459118
