# Supplementary material for: Asymmetric Ketone Diene Coupling via Stereodivergent Copper Catalysis
Source: J Am Chem Soc. 2026 Feb 2;148(5):4899–912. doi: 10.1021/jacs.5c06735 (PMC12903869; doi:10.1021/jacs.5c06735)
Supplement: Supplementary file 15 [file ja5c06735_si_015.xyz]

134
Coordinates from ORCA-job ts-minus E -4551.751701158514
  C           2.97936924589324     -2.12310395868661     -0.76677031714933
  C           4.35895239360107     -2.31944694276627     -0.63857656179730
  C           4.97458844358388     -3.47040560700237     -1.11638693649873
  C           4.20932466500432     -4.45928159940025     -1.72422596227532
  C           2.84255053170433     -4.26767745129881     -1.88677144694336
  C           2.21471392128021     -3.09943541887292     -1.44335333911345
  H           4.96928976772306     -1.57692816683357     -0.13630807677434
  H           6.04549206463606     -3.60100947905676     -0.99665099426049
  H           4.67504471801294     -5.37165808996780     -2.08308690489280
  H           2.26434347917786     -5.03870241849939     -2.38451300149032
  P           0.38958560758328     -2.79518709245256     -1.62906502623576
  P           2.08529908424196     -0.64979708810101     -0.05930226820706
  C           2.25061228339194     -0.79939604354254      1.81357233523020
  C          -0.09128426182266     -2.30064772167419     -3.40731023973983
  C          -0.91186283502410     -3.49487464009212     -3.94619984627598
  H          -0.77181407973699     -1.46564360910665     -3.20832899521279
  C           0.95661954550064     -1.75169641879638     -4.39712222133351
  C          -0.41671333852511     -4.77865700054352     -3.28041120866461
  H          -1.97156325571891     -3.34861847351031     -3.70571822135984
  H          -0.84010516602605     -3.55113770290324     -5.03868938816993
  C          -0.36144987421860     -4.52299867799953     -1.76604878496950
  H          -1.04546410368019     -5.63960523160490     -3.52899429170885
  H           0.58869572111647     -5.00593362636874     -3.65234169465952
  C          -1.73099827936783     -4.54898011794563     -1.04241217322119
  H           0.29323868261702     -5.24850825184829     -1.26607983307371
  C          -1.52407776443459     -4.50685860184912      0.47323381909607
  H          -2.29507355716916     -3.64720854159044     -1.32563533947106
  C          -2.56391998929831     -5.77706315692037     -1.42234254712612
  H          -2.48563468523272     -4.49422148101026      0.99587458136941
  H          -0.96751445580275     -5.39088972723080      0.80853122671562
  H          -0.97329631210152     -3.60841650209352      0.77271691093814
  H          -3.46169520575287     -5.82789347293210     -0.79847503989743
  H          -2.89158866463114     -5.75750981590557     -2.46538436480223
  H          -1.99298170554009     -6.69971286294253     -1.26129346411208
  C           3.60724767727990     -0.18956255366377      2.16894546269279
  H           1.48329184898350     -0.07263995683647      2.11997112192467
  C           1.84853231390283     -2.14080526691048      2.45918988076815
  H           4.41915014148152     -0.88894610660592      1.93792875128646
  H           3.67339202535038      0.04221329262853      3.23947914950859
  C           3.73673697321603      1.07859174308490      1.32111422863853
  C           3.37823441511237      0.74242151569407     -0.14346545407488
  H           3.04162638351012      1.83172454429952      1.71182941790160
  H           4.74287104951630      1.50773429169714      1.38290899191580
  H           0.35326957216084     -1.39261213493340     -5.24689334199945
  C           1.70052292808782     -0.54239783568853     -3.82714840384367
  C           1.94276735173243     -2.78003924323486     -4.95289426172253
  H           2.25160820168033     -0.01873504808276     -4.61566905594833
  H           1.01130108888360      0.16725473694225     -3.35583640015069
  H           2.42465957486918     -0.85478602972273     -3.06816486797142
  H           2.56413312869922     -2.31752864936267     -5.72704661641249
  H           2.60954877690067     -3.15342669693090     -4.17186329847484
  H           1.43326927696205     -3.63379945188978     -5.41005335387452
  C           2.94859039272808      1.94188999807622     -1.01507862420005
  H           4.26223087658724      0.30884682803822     -0.62695314263093
  H           2.78529755084285      1.54829468411931     -2.02829038298192
  C           1.64317728301458      2.59806580177689     -0.56491909860717
  C           4.07527224514564      2.97768391790535     -1.09185682937878
  H           1.37438004540629      3.41627579120869     -1.24131638557290
  H           0.81851134893544      1.87837349847368     -0.56260652130381
  H           1.72789173064880      3.02322870530580      0.44127466947266
  H           3.82594448735697      3.76644334491106     -1.80886708563835
  H           4.23553185112295      3.45509491812179     -0.11894899553356
  H           5.02044348255096      2.52062730846291     -1.40502428190568
  C           2.98649710777616     -3.15884236882949      2.55301461931116
  C           1.24845285255604     -1.88550331414725      3.84676650848492
  H           1.05133390482090     -2.57176997071833      1.83502073264744
  H           0.94495001112584     -2.82612265210675      4.31835691651526
  H           1.97853468874468     -1.40194810668861      4.50694836874889
  H           0.36859505485779     -1.23756000851986      3.78071374075305
  H           2.60640555944889     -4.10250262267725      2.95740938309875
  H           3.43811696262797     -3.36909439459647      1.58082658061464
  H           3.77409238031784     -2.80630489439048      3.22897738250809
  Cu         -0.14830085162627     -1.14007251290421     -0.24502568193453
  C          -1.47283236511468     -0.50598841408618      1.09096678020084
  C          -2.91269290394612     -0.60220133676565      0.50237260105502
  B          -3.08148280468139      0.18983048192374     -0.83050684405275
  O          -4.15253045310240      1.00719915494644     -1.12060226437117
  O          -2.17341616839149      0.13749953782369     -1.88113579393042
  C          -2.54936220940067      1.18099217621211     -2.83162300321852
  C          -4.07464335544110      1.36030653211989     -2.53015434133489
  C          -1.71770864089935      2.41111650502872     -2.48004898087377
  C          -2.23495842834205      0.71735599333432     -4.24466099999409
  H          -1.90678170856209      3.23707958359441     -3.17258347825390
  H          -1.92656021140279      2.74658969411311     -1.45989247619490
  H          -0.65899090618236      2.14442927880620     -2.53884238621011
  H          -1.15170570059149      0.64679693922152     -4.38138161820092
  H          -2.67465342704543     -0.25946064142418     -4.45739271028792
  H          -2.61793889185820      1.43967291296097     -4.97329373164242
  C          -4.60045701928551      2.77298467721023     -2.71488589094560
  C          -4.94981002630348      0.35892080568578     -3.28246865120460
  H          -5.66948015369593      2.79866214280410     -2.48617171854408
  H          -4.09334543776839      3.47450901799790     -2.05067304560009
  H          -4.46394178599645      3.10025118892022     -3.75109785148158
  H          -5.95894761301620      0.39330439024354     -2.86366066571072
  H          -5.00787182726228      0.59590349479893     -4.34914739008680
  H          -4.56670380228551     -0.65947970298218     -3.16602688072383
  H          -3.69122371490241     -0.28419259959951      1.21603057277503
  H          -3.12434808006072     -1.66242620128000      0.28624012167178
  H          -1.44395091317848     -1.19206770145886      1.95556070055292
  C          -1.21246427394298      0.88075963655846      1.64106805998060
  C          -1.95123120671500      1.55192595455403      2.54375057770879
  H          -0.32446633179539      1.40027627516780      1.26159604826100
  Si         -1.55030709435706      3.30029183365883      3.06797977806572
  H          -2.84097284860744      1.05052799268991      2.93558100229537
  C           0.28014205564503      3.47386653050491      3.64175283669731
  C          -1.71013875715377      4.39922186131592      1.50817180096328
  C          -2.71418318407153      3.80189320061632      4.49346889489152
  H          -2.40259770208414      4.79720055655813      4.84271451588105
  C          -4.18879603299627      3.88895966982959      4.07398331282549
  C          -2.56405548927513      2.82181103086463      5.66918034166208
  C           0.49282320593170      4.64900464311631      4.61035985136112
  C           0.89160111643791      2.19900907400392      4.23743116548980
  H           0.83430839475967      3.70363641886356      2.71635679219802
  C          -1.38799498275958      5.88095695082578      1.73824269730613
  H          -0.92617282096182      3.98342111700068      0.85095736174944
  C          -3.04227868927085      4.24634428281454      0.76251062053284
  H           1.96097914898808      2.33954059003157      4.44718738592684
  H           0.40711723778206      1.92802604673342      5.18198031418664
  H           0.78000186914073      1.34345614266504      3.56793189475454
  H           1.56234122845821      4.80975117101902      4.79823832351022
  H           0.07635075816080      5.58962453248661      4.23823187259790
  H           0.02208837915423      4.44523460292169      5.57838170085082
  H          -1.48823508857887      6.45194020026667      0.80567659004942
  H          -2.07414808204015      6.32945716814532      2.46728450563183
  H          -0.36742215013167      6.02997928064606      2.10373895364250
  H          -2.98966116144301      4.74011506948808     -0.21777980593589
  H          -3.30651016835721      3.19585498897280      0.60233280398227
  H          -3.86492835422976      4.71709386303792      1.30884042633030
  H          -3.21595706752268      3.11235795170432      6.50325507444863
  H          -2.84391971998662      1.80473636600996      5.37201777132820
  H          -1.53931817430184      2.78048075575161      6.05014093408595
  H          -4.83179193882740      4.04143951097957      4.95081571074861
  H          -4.37000460064620      4.71852313776309      3.38584422337221
  H          -4.52307623998847      2.96936257232828      3.57921740268300
