# Supplementary material for: Asymmetric Ketone Diene Coupling via Stereodivergent Copper Catalysis
Source: J Am Chem Soc. 2026 Feb 2;148(5):4899–912. doi: 10.1021/jacs.5c06735 (PMC12903869; doi:10.1021/jacs.5c06735)
Supplement: Supplementary file 16 [file ja5c06735_si_016.xyz]

124
Coordinates from ORCA-job ts-plus E -4317.957890548269
  C          -3.77335198362312      0.62907653955823      1.30885539267537
  C          -4.18436177078316     -0.40165518687937      0.43361000445246
  C          -5.30427612157394     -1.16825165097994      0.77836764423105
  C          -5.96322992212869     -0.97985343469095      1.98771163365332
  C          -5.51044922444688     -0.01316146221532      2.87968914115023
  C          -4.43094787664341      0.78904056123283      2.53248046846268
  P          -3.21197411110874     -0.66150809688225     -1.13663155596923
  Cu         -1.57218696836538      0.89409120616404     -1.16858450331440
  P          -2.41109774813397      1.75437767014214      0.74212231557560
  C          -1.47812226834656      2.24216625592615      2.31766732220892
  C          -0.02325436141324      1.74441555271909      2.30473384174360
  C           0.77479583967328      2.32440351780671      3.47602200346756
  C          -3.16330700969725      3.48235800709037      0.53353735657081
  C          -4.49561592533036      3.67294519472214     -0.21025542949115
  C          -5.75350504535178      3.23839634874749      0.54554087286638
  C          -2.45406927193979     -2.38204795266523     -1.04517316187395
  C          -1.42624725999766     -2.66447766433231      0.06117967788249
  C          -0.60675117258530     -3.91403959861282     -0.28306421238716
  C          -4.53992547138037     -1.25314381086825     -2.34156349524047
  C          -4.41484480299879     -0.58058029139417     -3.72932758202501
  C          -5.57192799691357     -1.01375440950417     -4.63448700049406
  C          -3.62445156301617     -3.35031322727426     -1.21790401242264
  C          -4.47692337655029     -2.80720405906249     -2.37493258366433
  C          -3.02389955278951      4.14954837922902      1.90418213047341
  C          -1.63786509229427      3.77180953975850      2.42504819386322
  C          -4.45175060415444      3.01870187034426     -1.59258583218411
  C           0.01995376237411      0.21805636324753      2.33582171583012
  C          -2.02426296589125     -2.79674554451983      1.46247447785824
  C          -3.06578613168287     -0.81502131123891     -4.41204123641346
  C           0.12226407814798      1.10533393439640     -2.17433326160866
  H          -5.67376866419897     -1.92902465087131      0.09973910887484
  H          -6.82387604009074     -1.59328360060293      2.23535028042277
  H          -6.01148163156195      0.13216037820283      3.83155357171981
  H          -4.11695947936450      1.56975849197449      3.21715618476981
  H          -2.40346703838967      3.94957448155295     -0.11300016549179
  H          -3.14247987187397      5.23747593226889      1.81855057150051
  H          -3.79845992812271      3.79454323744427      2.59510931638243
  H          -0.87193711911211      4.26258480207047      1.80912925671186
  H          -1.48623609841754      4.10377184714343      3.45774061356189
  H          -1.99060781429672      1.76802180013199      3.16701871152188
  H           0.43966307039611      2.08370274137210      1.36776510231398
  H           1.04861665590059     -0.14856735078566      2.26132940817636
  H          -0.41608382207936     -0.16652735018574      3.26661223406357
  H          -0.54466139521293     -0.20514417952944      1.49846722889950
  H           1.79307490617736      1.92269479393445      3.47464927024040
  H           0.84805951830545      3.41407697964945      3.41915236439033
  H           0.31086901701555      2.06011999147343      4.43477694998731
  H          -1.89145045801511     -2.38122212337337     -1.99416174970392
  H          -4.20358341334158     -3.41646454003374     -0.29104294472576
  H          -3.27354113321941     -4.36489819501367     -1.44248979215931
  H          -4.01266785606007     -3.12022039947782     -3.31591591280721
  H          -5.48449580448320     -3.23718362690149     -2.36793046252621
  H          -4.56979379698109      4.76124017022128     -0.36190225493915
  H          -5.32919885949578      3.29557264158400     -2.18644046215013
  H          -3.55241793143437      3.30557291936114     -2.14875832434058
  H          -4.44599479304733      1.92643438765423     -1.49517183311457
  H          -6.64143365138802      3.59071101009757      0.01014748265944
  H          -5.82192139218460      2.15023301741446      0.62095379492488
  H          -5.79276747082336      3.65216244776258      1.55756428940748
  H          -5.49776423741219     -0.92872025864533     -1.91749722479555
  H          -4.50810489851199      0.50102833101532     -3.55900452374487
  H          -3.02934131128252     -0.27327971016424     -5.36244444403927
  H          -2.23689804500913     -0.45175642931629     -3.79355869064808
  H          -2.89796363645672     -1.87401674719676     -4.63720592686458
  H          -5.54400320300662     -0.46851386964867     -5.58336989421743
  H          -5.51392146535930     -2.08279110786515     -4.86783435658978
  H          -6.54171068626537     -0.82330784364832     -4.16183090157312
  H          -0.73085734384687     -1.81361228870018      0.05756890701052
  H           0.19858106549532     -4.05509053278688      0.44476634194165
  H          -1.23047861820332     -4.81481643666097     -0.26551810417929
  H          -0.15154428126173     -3.83152068392456     -1.27552656067277
  H          -1.22517707121234     -2.96079743364963      2.19264236354185
  H          -2.57522477021059     -1.90349147403127      1.76559528612393
  H          -2.70614960854617     -3.65254779282172      1.52207905900710
  C           0.84292313315969      2.40259837624183     -2.00253152877122
  C           0.58314496349388      3.39411955187002     -1.12959744422859
  B           1.51840398382022      4.58009572212100     -0.89338295511931
  O           1.27586744040207      5.55542047816101      0.06201170333012
  O           2.72016822515890      4.78194544319693     -1.55072838937761
  C           2.50820345922926      6.31403363881415      0.21965473913021
  C           3.20749362412601      6.09660110845688     -1.16595813289648
  C           4.72555145541660      6.05833955640787     -1.12013596693911
  C           2.72881525693891      7.07943910194717     -2.23307924275753
  C           3.27210670431116      5.67235304459472      1.37739676156175
  C           2.16109300119146      7.75614551572639      0.54563807728322
  C           1.10995428705887     -0.03466338881007     -1.71025286006579
  B           2.57823405764317      0.10741636136032     -2.24807495536497
  H           1.14636813408302     -0.08070155765765     -0.61325494373428
  H           0.69766241091291     -1.00001655456465     -2.04352876694443
  O           2.90317992131308      0.25764308445949     -3.58041874011628
  O           3.69349065076262      0.10534565530829     -1.43478079072166
  C           4.86672897726050      0.04388608779570     -2.29590811801185
  C           4.31659003087297      0.60954437519380     -3.65145368752218
  C           5.97964902076279      0.86348096584247     -1.66427581476788
  C           5.27214080660545     -1.42642701724622     -2.38309944092560
  C           4.91209597280075     -0.02208153392473     -4.89881005484560
  C           4.40052735798273      2.13240403162971     -3.74084957281332
  H           0.01356580724004      0.95726256456250     -3.26198554433880
  H           1.73255755636575      2.54243274360611     -2.63204652389721
  H          -0.30446535517134      3.27879823175145     -0.50622087502082
  H           2.63300182492013      5.67875820870282      2.26475364728783
  H           3.52610139554672      4.63319610203883      1.14786898911209
  H           4.19116297552590      6.21972196483453      1.60800108292499
  H           1.66895252519866      7.80143386272774      1.52135026550139
  H           3.06772403047346      8.36882863035698      0.59249869932373
  H           1.48524819127197      8.18227382719621     -0.19773820094787
  H           5.12527985985950      7.01095853662185     -0.75645996944503
  H           5.08443198141893      5.25460418121368     -0.47480551990477
  H           5.11506555590413      5.88695226908248     -2.12779542158304
  H           3.11041114078372      8.08870513064801     -2.05089931710163
  H           3.08985521110654      6.74097004201632     -3.20792013389335
  H           1.63606965466887      7.11415537408797     -2.26789124847158
  H           6.85138350114539      0.90327067512757     -2.32623034852367
  H           5.65087269567806      1.88228880130326     -1.45198405167792
  H           6.28577480306145      0.39838513893983     -0.72298127664981
  H           5.43312975717821      2.46129312241833     -3.89645535294554
  H           3.79997557527862      2.46699036100122     -4.59146299451828
  H           4.01010413874515      2.61634681571099     -2.84152954567918
  H           6.18550343456043     -1.55541883318283     -2.97161164029936
  H           5.45275941356697     -1.80247791629586     -1.37241917578402
  H           4.47480921845590     -2.02512625566227     -2.83303629852266
  H           5.99313355962735      0.14968615365412     -4.93683228286041
  H           4.72372082932874     -1.09646880575878     -4.93500910514860
  H           4.46349216838902      0.43344300991279     -5.78602822706511
