# Supplementary material for: Asymmetric Ketone Diene Coupling via Stereodivergent Copper Catalysis
Source: J Am Chem Soc. 2026 Feb 2;148(5):4899–912. doi: 10.1021/jacs.5c06735 (PMC12903869; doi:10.1021/jacs.5c06735)
Supplement: Supplementary file 17 [file ja5c06735_si_017.xyz]

134
Coordinates from ORCA-job ts E -4551.735071965865
  C          -0.96600960006086      2.19993270365893      1.49073184915143
  C          -1.01682693384924      3.47634077622732      2.06700372844592
  C          -1.15460417687312      3.64336974663716      3.43938995205407
  C          -1.26291771712274      2.52609562330799      4.26022792803356
  C          -1.10520015929912      1.25819983253940      3.71430422946224
  C          -0.89343295754054      1.07843056966616      2.34458133593565
  H          -0.96370042199213      4.35703299094631      1.43847060760670
  H          -1.20685804195879      4.64227711359821      3.86054677598520
  H          -1.42707016917383      2.64036981022971      5.32694355107670
  H          -1.13541251099383      0.40003336853928      4.37464866228121
  P          -0.40800031441495     -0.54354809257528      1.60773101085779
  P          -1.14618202463818      1.93570398967360     -0.33522824576266
  C          -2.77472378342899      2.74174583728340     -0.82254227964437
  C           1.38001666489481     -0.96111546160970      2.05196637626270
  C           1.29164537037370     -2.50633317212018      1.99708208593759
  H           1.95109608565247     -0.60725344616335      1.18389359118123
  C           2.14200394607397     -0.44538550035805      3.29194279783803
  C          -0.07171259068605     -3.03721526420099      2.52204794947353
  H           1.41944197454578     -2.83278038015444      0.96068057646959
  H           2.12824842409580     -2.93824989326932      2.55763820042170
  C          -1.10031995018740     -1.89507705678299      2.69759469150326
  H          -0.47446829257003     -3.76309133538008      1.80717499765087
  H           0.05385921381373     -3.56767877872599      3.47094492884514
  C          -2.54290581327746     -2.31936938667067      2.38696216731297
  H          -1.06143130487081     -1.54108273679504      3.73759313193925
  C          -3.51116262625945     -1.13693011746736      2.42837357708034
  H          -2.54948066351846     -2.72648206148537      1.36873280859917
  C          -2.99916751616020     -3.41196456755915      3.35905240778452
  H          -4.53764125763095     -1.47188147349211      2.24273800348638
  H          -3.49471404111006     -0.64047141139507      3.40642322114862
  H          -3.25741786814843     -0.39154424151279      1.66691845529328
  H          -4.01848234148514     -3.73558218773114      3.12305495718644
  H          -2.35253376975064     -4.29340548914826      3.31776442235428
  H          -2.99792203633959     -3.03857998542221      4.39088187637080
  C          -2.54089007866065      4.25129930500763     -0.76803208299269
  H          -2.80808199943851      2.44867819793474     -1.88562414076681
  C          -4.06331611943497      2.18839521739014     -0.19398901481510
  H          -2.63078947895586      4.60646530265746      0.26210218302275
  H          -3.30105712463078      4.78847514158828     -1.34789324179551
  C          -1.13855316725191      4.53366716644577     -1.34047409370740
  C          -0.14582224002323      3.37412405892079     -1.04098209820626
  H          -1.22902812392347      4.64689225090006     -2.42487614740725
  H          -0.74494144894261      5.48504316963970     -0.96643922031800
  H           3.14117748774582     -0.89522469006938      3.16177533405887
  C           2.34370815980497      1.07202374345638      3.28935233219491
  C           1.62313267319900     -0.93407233008176      4.64497421214844
  H           3.11945457923179      1.35100649517314      4.01048439613723
  H           2.65671008965847      1.42790030464799      2.30393115871238
  H           1.42952785305346      1.60363595711528      3.56282702040352
  H           2.33501868206435     -0.66953680526354      5.43384448965608
  H           0.67002142354967     -0.46676481191994      4.90263027785881
  H           1.49148492904558     -2.01995514579180      4.66859385068541
  C           0.73028917290836      2.95928685772365     -2.24200557492630
  H           0.54202940357333      3.66391343077791     -0.23720661834044
  H           1.33022848877590      2.10425602357975     -1.90447804607821
  C          -0.07868570879744      2.50728187203239     -3.45965837768926
  C           1.69361335934345      4.08767619169022     -2.61903865731579
  H           0.58778300037215      2.08868006628969     -4.22080146080953
  H          -0.80899372407532      1.73350590563163     -3.19643598869472
  H          -0.61639212997127      3.33912931650035     -3.92673640256369
  H           2.35895178730470      3.77183724590552     -3.42944486958431
  H           1.15189406914104      4.97693605114016     -2.96224364523376
  H           2.31667236046419      4.37574137254807     -1.76560149713079
  C          -4.28231475882237      2.55218597903682      1.27631078416797
  C          -5.27753737932764      2.62541612489603     -1.02296336620896
  H          -3.98572040397927      1.09604558991215     -0.26584688052440
  H          -6.19074095048032      2.14677996638284     -0.65361863192124
  H          -5.42757199616230      3.70910851107087     -0.95959225646217
  H          -5.15735497270485      2.36105334460458     -2.07931889815796
  H          -5.21971140911273      2.10725800526317      1.62683328915021
  H          -3.48087511652269      2.18699996499249      1.92117655881917
  H          -4.36248400509492      3.63609737239605      1.41466211704640
  Cu         -0.72369716826965     -0.23260622010786     -0.60678889664038
  B          -2.18205108112523     -1.49476643069216     -1.48681462131368
  O          -2.60442513872928     -2.72165476214371     -0.98603134083712
  O          -3.14361561918708     -0.94236683048953     -2.32932759037566
  C          -4.33932080460513     -1.77996060029509     -2.26426116036485
  C          -3.76664281190984     -3.14486483185315     -1.75553691418922
  C          -5.30249136622578     -1.14027880462571     -1.26958896366784
  C          -4.96806291345870     -1.82057345687582     -3.64746372584689
  H          -6.24433920906703     -1.69497733076624     -1.21667822778521
  H          -4.86051143818956     -1.09611949428379     -0.27038682896985
  H          -5.52211934142882     -0.12152623581012     -1.59655519320899
  H          -5.32537699894297     -0.82164637209336     -3.91324256372288
  H          -4.25034037559279     -2.13787062943300     -4.40573637200853
  H          -5.82456570931347     -2.50324636984771     -3.66273190872543
  C          -4.68922105946126     -3.93564072708135     -0.84276435951302
  C          -3.24924708758445     -4.03502006484851     -2.88375459631507
  H          -4.18759720033983     -4.85530449485567     -0.52822333674082
  H          -4.95146144149229     -3.36743751561858      0.05186192781924
  H          -5.60952624764159     -4.21191443164392     -1.36830682837986
  H          -2.69521072983895     -4.87072735803741     -2.44765876954394
  H          -4.07012023497380     -4.43782225170416     -3.48456265158471
  H          -2.57194650233003     -3.48460026254513     -3.54320885190198
  C           0.72370656156376     -0.67898063480073     -2.05621639468295
  C          -0.40659338629350     -1.62474303970642     -2.07920116232753
  H          -0.84146334870149     -1.71887448369249     -3.08057066487399
  H          -0.16292794500248     -2.60702055213750     -1.67050390671851
  H           0.72197705804276      0.08604515772515     -2.82729588908298
  C           1.99736882144487     -1.00165602876261     -1.50250549137686
  C           3.17485950526561     -0.35509785940817     -1.74776967526055
  H           1.99951374115781     -1.84692249366885     -0.80967616285374
  Si          4.77026122799848     -0.56298962025909     -0.84644668905157
  H           3.11436269449672      0.47238009135658     -2.46205576846897
  C           4.97700395515982      0.88708370006016      0.41119445779826
  C           4.72274680763085     -2.15924814546454      0.20490123487400
  C           6.22929247518844     -0.50112957919082     -2.08055176997250
  H           7.15741196040361     -0.41995750809565     -1.49592011598944
  C           6.32742969954613     -1.75074187527053     -2.96544033872958
  C           6.12301525627359      0.74941890081921     -2.96932957934595
  C           6.42869774638668      1.31231793443508      0.67196706892238
  C           4.12380928277437      2.11250930595118      0.05001056654265
  H           4.57806577738592      0.47917696177044      1.35523457888180
  C           5.96073494542493     -2.32367232949606      1.09787393979582
  H           3.86345746809677     -1.98679907672259      0.87373836725892
  C           4.44653662973724     -3.45959299471150     -0.56409917223350
  H           4.19843450763012      2.88860346730054      0.82446062159764
  H           4.45455543127435      2.56121686687449     -0.89421205724364
  H           3.06810600560987      1.84638849246146     -0.07367552649273
  H           6.48199693881310      2.04861904899967      1.48495915730757
  H           7.07078933679597      0.46923926168734      0.94596346751444
  H           6.86812385511503      1.77985663338188     -0.21613674692241
  H           5.88151318670345     -3.22722756633872      1.71700742041818
  H           6.87217259263885     -2.42248321133239      0.49550809014815
  H           6.09806364197689     -1.47290447075152      1.77280920003812
  H           4.15148328713114     -4.26177824302466      0.12556661761303
  H           3.65739756981179     -3.34508156974484     -1.31302382207589
  H           5.34360767701725     -3.80301347354845     -1.08771403869427
  H           7.00256092862972      0.84106542951815     -3.61983553683718
  H           5.24206417292015      0.68722076905911     -3.61812084564834
  H           6.04311142992137      1.67491542649182     -2.38997979630999
  H           7.07680392852247     -1.61124730905881     -3.75617918056084
  H           6.61636232179457     -2.63672053795912     -2.39384901081644
  H           5.36786675438805     -1.96434541150740     -3.45133879435860
