# Supplementary material for: Asymmetric Ketone Diene Coupling via Stereodivergent Copper Catalysis
Source: J Am Chem Soc. 2026 Feb 2;148(5):4899–912. doi: 10.1021/jacs.5c06735 (PMC12903869; doi:10.1021/jacs.5c06735)
Supplement: Supplementary file 18 [file ja5c06735_si_018.xyz]

134
Coordinates from ORCA-job ts E -4551.748251941370
  Cu          0.71465967884920      0.20348139636014     -0.55872245057113
  B           0.61879449291169      2.22138891813941     -0.01652882043972
  P           2.89512862180726     -0.39729980533694     -0.70009764889213
  P           0.26551800373255     -1.52393461920842      0.79732069276838
  C           1.87805640272515     -2.43427901713431      0.94204784957294
  C           1.99399856331508     -3.58753075469198      1.72658856860164
  C           3.15315086757677     -4.35350695548784      1.72416843733630
  C           4.21599988576140     -3.98827742602401      0.90591687692957
  C           4.12811925566908     -2.83325721980861      0.13966516536411
  C           2.98393024527624     -2.02492950091007      0.16989838415199
  H           1.16127910693229     -3.90997568622382      2.34135140775552
  H           3.21497959268975     -5.24450445717751      2.34088634963762
  H           5.11592875213784     -4.59410156820951      0.87077077328639
  H           4.97143691391127     -2.55913381095476     -0.48357096078269
  C          -0.93080871294987     -2.88311597012447      0.22428443990960
  C           4.13574137436519      0.68884602083299      0.20310910409876
  C           5.51101971724330      0.19316768037242     -0.24291839976216
  H           3.94600263718495      1.65643887535565     -0.28911685805359
  C           3.90855040223236      0.92483567107375      1.70635228553677
  C           5.43984096422127     -0.04600844820329     -1.76043035490037
  H           6.29508093349204      0.92239701077937     -0.00420968771960
  H           5.76834751262826     -0.72849782182255      0.28846183363241
  C           4.06071921024921     -0.63508380070195     -2.16523424578395
  H           5.57657498626571      0.91664163138017     -2.26350864999474
  H           6.25608841171808     -0.69312131136341     -2.09987289254288
  C           3.46720657703504     -0.05175616324543     -3.46610384323056
  H           4.14218738584753     -1.71840021218678     -2.31401710665232
  C           4.31560873989668     -0.45214674668461     -4.67592506301393
  H           2.47393330805943     -0.50821820085309     -3.58151513670120
  C           3.27399945846862      1.46683612493554     -3.42223287686309
  H           4.40801239412550     -1.54044699103039     -4.75639288616618
  H           3.86774977579603     -0.08056483125258     -5.60346707042708
  H           5.32499458342407     -0.03069046208015     -4.60535665844424
  H           2.77974937371757      1.79087295708291     -2.50038331910882
  H           4.22784528290815      1.99944547831066     -3.49730282606117
  H           2.65647809637168      1.79231274393173     -4.26559423345065
  C          -1.56776559198479     -3.43467367106181      1.51075340316203
  H          -1.69524541935823     -2.31528520410967     -0.32717341977961
  C          -0.34219713085863     -3.94899534432829     -0.71423682922315
  H          -0.93738105835781     -4.22855001762929      1.93271373078989
  H          -2.54279303283452     -3.88681385474989      1.29370610074030
  C          -1.71755266950058     -2.27892902965472      2.49784548498747
  C          -0.38486219571346     -1.51736775782048      2.57339035891691
  H          -2.49954934780993     -1.60877149419133      2.12540731507841
  H          -2.03397205992802     -2.62466717647001      3.48911546076677
  H           2.82400651359929      1.06182486134952      1.83370897089030
  C           4.35520731479132     -0.21594921532312      2.62470733974853
  C           4.60298167264425      2.22369166861312      2.13113098794761
  H           3.86082932279194     -1.16203680437607      2.39778695390278
  H           5.43778971577740     -0.37334965398996      2.56229011787780
  H           4.12403651993298      0.04147327129070      3.66384517810952
  H           4.35132812840465      2.48335060004887      3.16527239581450
  H           5.69276599684273      2.12048372331651      2.07401074681019
  H           4.30599138216929      3.05417881461028      1.48475650473739
  C          -0.44047644968512     -0.11804798190509      3.22976967844349
  H           0.32881427207841     -2.12149286841799      3.14766439403391
  H           0.40265448314184      0.46417271632791      2.83090154613409
  C          -1.72248193875378      0.64108887209607      2.89529134672115
  C          -0.26119763474596     -0.23168985728255      4.74669714612271
  H          -1.65003942087075      1.67992363546158      3.22812551925658
  H          -1.90587145552148      0.65659179484850      1.81775741822784
  H          -2.58816489236616      0.19212909892701      3.39550002677205
  H          -0.29634568854349      0.75685173291696      5.21743757348211
  H          -1.05973409882159     -0.83715910678056      5.19176987421333
  H           0.69833809845175     -0.69419407417789      5.00224707783655
  C          -1.37408868136567     -5.04044527168668     -1.02521384151888
  C           0.17510877088818     -3.34650097244109     -2.02141769803380
  H           0.50030515721570     -4.42946716069091     -0.19857387393397
  H           0.91080934475824     -2.55535870324812     -1.84918398675302
  H           0.63577424453668     -4.12137179004373     -2.64328470004638
  H          -0.64997722307962     -2.89993140425086     -2.58840592013954
  H          -1.70347611361137     -5.56783642489851     -0.12558020531941
  H          -2.25728514070439     -4.61282393652309     -1.51202436143993
  H          -0.94264174874334     -5.78167822425622     -1.70606883121764
  O          -0.31077180957472      2.68561799966293      0.90669069099852
  O           1.63744722330639      3.15569445472687     -0.20516014669993
  C           1.15985518567101      4.42496507670428      0.34950773542927
  C           0.18598692740557      3.93655335732451      1.46746397220138
  C           2.34193037870882      5.24368311161868      0.83337748646043
  C           0.44335614180622      5.15851611877000     -0.78331862704558
  H           2.99666370989892      5.47821688032733     -0.01104651283231
  H           1.99490278060722      6.18813414779388      1.26634596299625
  H           2.92590583990245      4.71339264080912      1.58587413382169
  H          -0.42867823577084      4.59724566852670     -1.12968091180881
  H           0.11294080854448      6.15321473837249     -0.46980156545266
  H           1.13508303447248      5.27071071132621     -1.62293882532391
  C           0.90568023589715      3.60676152023960      2.77337473954070
  C          -1.00150420759795      4.84729863217942      1.73086838229940
  H           1.77727104138431      2.97276137255215      2.58996077727142
  H           1.23255514563529      4.51547713136942      3.28837916526107
  H           0.21971364699075      3.06661014476795      3.43103610352038
  H          -0.66338170208903      5.83579528053251      2.06006482676488
  H          -1.62096021067413      4.96275152577086      0.83968329174698
  H          -1.62352011280905      4.41782579970937      2.52153936946102
  C          -0.11605965638928      1.64344207207420     -1.73836096143033
  C          -0.58294011766898      0.34529655756974     -2.22518362798581
  C          -1.91932128600338     -0.09249359296853     -1.92992585890161
  C          -2.73661760743657      0.41551098752236     -0.96169661774901
  H          -0.10006066135414     -0.06145374073355     -3.10860519743397
  H           0.62945450029346      2.11919727207309     -2.37216600329321
  H          -0.94232324652263      2.32057660927204     -1.50107008529640
  Si         -4.53569193599913      0.06108563251948     -0.67723633382930
  H          -2.29283792358659      1.19741480512374     -0.34315894416653
  H          -2.29417815098445     -0.88947350425431     -2.57630443001754
  C          -5.12165779224851      1.17933282928733      0.76719079258703
  C          -5.44482809744071      0.38820108802976     -2.33185200417770
  C          -4.77877613391746     -1.77146395433496     -0.15510119660269
  C          -6.07588570778201     -2.09957298100570      0.59579191938607
  C          -4.58323529040952     -2.73504370663760     -1.33251609304432
  H          -3.94925233305940     -1.94433391777299      0.54750827993140
  C          -6.64349263054099      1.39437095787426      0.80534822668223
  H          -4.84247734334779      0.61911423969399      1.67525444943465
  C          -4.41851356150306      2.54481600703779      0.83963920672874
  C          -6.91619725682836     -0.03676777473117     -2.42512652146489
  C          -5.28023157934462      1.84873843704771     -2.77664865899699
  H          -4.87609324642846     -0.23071521502518     -3.04579176990827
  H          -4.58660421770478     -3.77926863359434     -0.99146839146088
  H          -5.38650174749600     -2.63339108539390     -2.07067260758879
  H          -3.63562120878088     -2.56045761102329     -1.85301467659974
  H          -6.09189655690881     -3.15624165749243      0.89552279791115
  H          -6.18476923808697     -1.49873070388530      1.50388153307121
  H          -6.96145046793545     -1.92717534305349     -0.02543595030611
  H          -4.81061835534533      3.12999164551277      1.68260458625832
  H          -3.33767493889003      2.45735410174287      0.97526089652587
  H          -4.59160432002462      3.12905893408568     -0.07121675732265
  H          -6.94173895670890      1.89147832440200      1.73761112389064
  H          -6.96283963613762      2.04042885490301     -0.01974082392020
  H          -7.20850390818481      0.46115993764103      0.73028207197725
  H          -5.64529624401299      1.99166037547304     -3.80226181737878
  H          -5.85532902801685      2.52346170947548     -2.13209868229782
  H          -4.23140826023405      2.16133259381351     -2.74165422463306
  H          -7.29771812198510      0.11722926115677     -3.44339510161339
  H          -7.06330447318765     -1.09197960989549     -2.17739901435921
  H          -7.54737282403422      0.55089796804892     -1.75164074435420
