# Supplementary material for: Asymmetric Ketone Diene Coupling via Stereodivergent Copper Catalysis
Source: J Am Chem Soc. 2026 Feb 2;148(5):4899–912. doi: 10.1021/jacs.5c06735 (PMC12903869; doi:10.1021/jacs.5c06735)
Supplement: Supplementary file 19 [file ja5c06735_si_019.xyz]

124
Coordinates from ORCA-job ts E -4317.952078126781
  C           0.58338558256438     -2.13424896938041      1.62098011154645
  C           1.47263922104859     -2.56671286586731      0.61477347696256
  C           1.98341104626135     -3.86877291222538      0.68420114336280
  C           1.70138795192717     -4.70024592471189      1.76086734252436
  C           0.88808974937452     -4.24263583679736      2.79124843787813
  C           0.32161233741870     -2.97679372345204      2.70546225444297
  P           1.92699399894508     -1.40286772413991     -0.75657811207351
  Cu          0.60608714160050      0.38584130791631     -0.42646597775082
  P          -0.29819421322816     -0.52050028209583      1.41716445990198
  C          -0.41063506076387      0.20205316539407      3.15786191676079
  C           0.60948752537032      1.31595292732459      3.41989298828144
  C           0.34088222721794      2.01563254065201      4.75512065486565
  C          -2.16182110027826     -0.88172460805607      1.32850046857009
  C          -2.71917553234184     -2.12702762345474      0.59933278925064
  C          -2.93038501437269     -3.36271589006814      1.47749852047873
  C           3.80295790236696     -1.23474858723122     -0.74476909035571
  C           4.48986435448203     -0.70776831007083      0.52579587546642
  C           5.95376222023297     -0.36416557232291      0.21829838871622
  C           1.96929306186859     -2.55128080417275     -2.25990912177923
  C           1.20381508282299     -1.96407757162570     -3.46547449706117
  C           1.10401492005953     -2.99437753049786     -4.59370376592834
  C           4.34653681862281     -2.53091154565841     -1.34866613752300
  C           3.45568742327618     -2.88786115821193     -2.54748141523944
  C          -2.68576204685819     -0.62002196268734      2.74389673376907
  C          -1.89655874254106      0.56322697711467      3.30254101466519
  C          -1.91606234265843     -2.49300181148595     -0.65245947134819
  C           2.02071867974555      0.72588754977376      3.40084112736537
  C           4.43182290658621     -1.63621643428613      1.74142805317349
  C           1.79584016493598     -0.64999252592250     -3.98108869375183
  C          -0.71742295810569      1.01077615200359     -1.94183608318447
  H           2.61202978524531     -4.24784393581219     -0.11238324351303
  H           2.11966839278524     -5.70122103445677      1.79492356469066
  H           0.66921830123255     -4.87850959398916      3.64321895808513
  H          -0.35890715126576     -2.65509560492854      3.48649667785862
  H          -2.48073807722416     -0.03150401480844      0.70998312235735
  H          -3.76486489238693     -0.42766050511614      2.72631116923180
  H          -2.52243336509949     -1.49397583186211      3.38685183731602
  H          -2.12510504122725      1.47342852216699      2.73047147494557
  H          -2.14951408207435      0.76005256313826      4.34974963632236
  H          -0.19923423899434     -0.61122041049891      3.86810646702648
  H           0.53474363791072      2.05460743999773      2.60892718845088
  H           2.76890600342660      1.47165810253583      3.68252823411765
  H           2.10025210941541     -0.11243702495862      4.10446386759731
  H           2.27403784268969      0.35620831301290      2.40131589199882
  H           1.10962209273541      2.77051411283658      4.95059843344386
  H          -0.62974287892180      2.51936653187851      4.76590453721403
  H           0.36094611590394      1.29633267236269      5.58345809015562
  H           3.92249132030544     -0.43780689818094     -1.49767269992056
  H           4.34741332027677     -3.32817362658002     -0.59970258946646
  H           5.38674882513538     -2.40729949616404     -1.67246092000898
  H           3.79271530780859     -2.29872542561220     -3.40649671866269
  H           3.56856980916102     -3.94045641669392     -2.82915344926921
  H          -3.71312389713844     -1.80722172654374      0.24853813699833
  H          -2.50646582472879     -3.14876851717045     -1.30080384699853
  H          -1.64867849251444     -1.59807840353278     -1.22002140317596
  H          -0.99963354960566     -3.02796116305210     -0.38191412695037
  H          -3.37881615252722     -4.16029191711732      0.87567534911479
  H          -1.98497735267950     -3.74392115984727      1.87422247581959
  H          -3.60456008148780     -3.16712530577777      2.31691514055227
  H           1.43312492151904     -3.45717199327450     -1.95220727736728
  H           0.18679279374289     -1.75331381915572     -3.10889183339912
  H           1.12781452157638     -0.20136943862049     -4.72337963574148
  H           1.93322490403967      0.07714859143191     -3.17251128299580
  H           2.76372982512815     -0.80313254075855     -4.46997295504269
  H           0.50490807518843     -2.60250783906918     -5.42202326673732
  H           2.09466870399502     -3.24373581249462     -4.99092165916987
  H           0.63491041493403     -3.92084347978126     -4.24577588789935
  H           3.97251510171070      0.22665289755902      0.77989361262303
  H           6.39788879166578      0.20170274689884      1.04440758419307
  H           6.55035850907555     -1.27408740240471      0.08876245958206
  H           6.04539479483226      0.23408379053268     -0.69368182881932
  H           4.98870625097062     -1.18911750413237      2.57195491143877
  H           3.41177403913701     -1.81712393793889      2.08399308996857
  H           4.89065382493464     -2.60697190423723      1.52330579512327
  C          -2.07123972664760      1.10844990922266     -1.52498378009217
  C          -3.15380473324290      0.42208694698690     -2.00849512605878
  B          -4.55389489844277      0.60810190973242     -1.46203639109491
  O          -5.65976785991793     -0.12461558532582     -1.87990708369126
  O          -4.89686266608284      1.53480002246865     -0.47776518322583
  C          -6.83810157532601      0.52955058566904     -1.34590428844190
  C          -6.26759287688744      1.26913479322732     -0.08650639462601
  C          -6.21886357444642      0.37712015646895      1.15293576932399
  C          -6.94975808296719      2.58701640583329      0.24419606340567
  C          -7.89459543205974     -0.52176505705166     -1.04762063216698
  C          -7.33716859411644      1.49497489598611     -2.42144824266827
  C           0.25243623334953      2.06214514949458     -1.56622903797072
  B           1.78739709731028      2.13738345919474     -0.48096443777702
  H           0.86965156811360      2.36933527460254     -2.41538332843765
  H          -0.23405044116806      2.91990856803571     -1.09942986939540
  O           1.72029090280803      3.22227335007480      0.38428148865933
  O           3.03133146935329      2.07947586273937     -1.11080500190101
  C           3.67389332754663      3.37830361699008     -0.91645784585896
  C           3.02348292721570      3.87220575574820      0.41847329676388
  C           5.17830358012588      3.18789726607130     -0.86341896101018
  C           3.29336614996531      4.24075199032683     -2.11896831730543
  C           2.80822084206414      5.37520235403437      0.50574900599559
  C           3.75491793220775      3.37866649915992      1.66243788900359
  H          -0.51788979365731      0.44658419315926     -2.84927569309562
  H          -2.25977111298936      1.82355867918105     -0.71743238091308
  H          -2.98790704354796     -0.28188207046796     -2.82553037942762
  H          -8.22979991556510     -0.97847840647543     -1.98310652310914
  H          -7.50056042197275     -1.31206523183189     -0.40589003002714
  H          -8.76296385829532     -0.06772584929818     -0.55830634939977
  H          -7.51902154267994      0.93007304541553     -3.33966465145020
  H          -8.26860742737163      1.98608326939380     -2.12352569479554
  H          -6.58415960313614      2.25900010644494     -2.63521307585821
  H          -7.21945575603823      0.17481300951336      1.54714919915123
  H          -5.72868765853159     -0.57474134814616      0.92713332105595
  H          -5.63933763644422      0.88957641671621      1.92619947807113
  H          -8.01244300476579      2.42788720627019      0.45676247699049
  H          -6.48634889062149      3.02760533038239      1.13164533492167
  H          -6.85747243261181      3.29975386153495     -0.57690463118999
  H           5.67666379458671      4.14367321623221     -0.66888323769793
  H           5.46606871150512      2.47784308617051     -0.08743806665795
  H           5.53408756676731      2.80953636728039     -1.82626515846387
  H           4.71353540493613      3.89062312438241      1.79124823356949
  H           3.13212905247891      3.58475891483165      2.53707322023370
  H           3.93119551463722      2.30131083305908      1.61521503139266
  H           3.79364613944873      5.21333294106573     -2.08917447605894
  H           3.59764537708025      3.72292311194134     -3.03306204421499
  H           2.21332850234499      4.40854785037454     -2.16259982169538
  H           3.76579519810752      5.90320015718510      0.44319253337970
  H           2.15397253849607      5.73427713733048     -0.29022739490975
  H           2.34511116489839      5.62205287312681      1.46514471569506
