# Supplementary material for: Asymmetric Ketone Diene Coupling via Stereodivergent Copper Catalysis
Source: J Am Chem Soc. 2026 Feb 2;148(5):4899–912. doi: 10.1021/jacs.5c06735 (PMC12903869; doi:10.1021/jacs.5c06735)
Supplement: Supplementary file 20 [file ja5c06735_si_020.xyz]

124
Coordinates from ORCA-job ts E -4317.957096005735
  Cu          0.65597814076825      0.19819986201834     -0.63758876014183
  B           1.53524672988060      2.06708659618272     -0.59674374158539
  P           2.31221076755644     -1.33770319750901     -0.45558500205342
  P          -0.45428129328096     -0.70018012634296      1.11266862647234
  C           0.66786110182020     -2.04634782732040      1.72397534309564
  C           0.35045742865109     -2.79641526767675      2.86222909819511
  C           1.09934940045091     -3.90613668711993      3.23284416449188
  C           2.16941233517327     -4.30731001275289      2.44131615287956
  C           2.50807773742248     -3.56571096257814      1.31745882397070
  C           1.79705237074779     -2.41240126887224      0.96287303157459
  H          -0.50852024011627     -2.52535276399870      3.46586841606158
  H           0.83017798383001     -4.46935518033062      4.12079836460250
  H           2.74274887190383     -5.19206623335917      2.69959147125165
  H           3.34366584960025     -3.89581013524318      0.71203624309082
  C          -2.10286817695067     -1.61250420259507      0.86896327177179
  C           4.07664959951631     -0.77722255893583     -0.11220485650002
  C           4.96893809070676     -1.98244622506343     -0.41851632935922
  H           4.20644403737368     -0.05249610534478     -0.93325353041038
  C           4.36808368720699      0.00669878580546      1.17839663336157
  C           4.43602323338599     -2.62832637947989     -1.70541775028945
  H           6.01186378197456     -1.67307731382801     -0.55400451740569
  H           4.96115222991241     -2.68817217624450      0.41786499256957
  C           2.88671559294880     -2.61263843915082     -1.73129454858471
  H           4.81109888094856     -2.04817976901815     -2.55514049989952
  H           4.81710362783935     -3.64767451093421     -1.83094429315844
  C           2.26914386167187     -2.36296684982544     -3.12334115383464
  H           2.50016603045074     -3.57668830050447     -1.37908248873320
  C           2.61088396956172     -3.50824273997049     -4.08050526790272
  H           1.18014530418973     -2.35690977601138     -2.97836712144277
  C           2.66225799045711     -1.01332753384019     -3.72998721863378
  H           2.29075594422204     -4.47426732098294     -3.67565540563449
  H           2.11703839397676     -3.36512154600892     -5.04710475688428
  H           3.69004189364821     -3.55857590727513     -4.26504609821481
  H           2.50663421530395     -0.19220244528228     -3.02130015727481
  H           3.71124462862423     -0.99855958006181     -4.04395184219738
  H           2.05675451100179     -0.80687971917090     -4.61840703553983
  C          -2.88459004416960     -1.37866495692555      2.17171588187676
  H          -2.59226321072868     -1.03568282802532      0.07270580940399
  C          -2.03167343765596     -3.07819103370271      0.41605091083098
  H          -2.60209436696018     -2.12693428886915      2.92490560993782
  H          -3.96088030461516     -1.49356534286524      2.00007824923558
  C          -2.55423572866127      0.02909263097255      2.65993173020779
  C          -1.02450014174699      0.17169387328262      2.68782742510033
  H          -2.97870072559143      0.74865808587930      1.95028396950714
  H          -2.99188656238922      0.24171936014424      3.64254527577126
  H           3.68595527037440      0.86555175084809      1.16392643383300
  C           4.14430045280520     -0.75539698052356      2.48655250462587
  C           5.80399971366443      0.54723286325447      1.13779356161786
  H           3.09306270198000     -0.99991712041155      2.64928697132601
  H           4.71524960345535     -1.68998382785356      2.51392369825324
  H           4.47970245383738     -0.14152428958559      3.32933661522936
  H           5.96265917511216      1.27880767439057      1.93746824383171
  H           6.53048743236115     -0.25955531917014      1.28617555387721
  H           6.02550585238929      1.03316006238456      0.18214640693568
  C          -0.47699481875902      1.60513732198859      2.86225349070334
  H          -0.63735027923720     -0.43100361352662      3.51991308418793
  H           0.55133597615128      1.61201827274594      2.47335369630721
  C          -1.27453951517007      2.64570907467945      2.07942576513707
  C          -0.42321842602969      1.97523863082557      4.34816013755112
  H          -0.75907098401400      3.60951530523870      2.09737365520438
  H          -1.38804141482784      2.35881703138839      1.03068222436459
  H          -2.27066508438411      2.78796006580536      2.51312786444986
  H          -0.03562950098933      2.99100291026123      4.48188351905764
  H          -1.42307827135842      1.94375922464015      4.79711074122916
  H           0.22209905860156      1.29065063158175      4.90944143985688
  C          -3.44693132749906     -3.66046674109248      0.29527871109703
  C          -1.30181715559685     -3.24152715172444     -0.91844108646954
  H          -1.48918176076910     -3.65268707390095      1.17967592845933
  H          -0.30894196263967     -2.78252558632171     -0.90399663885370
  H          -1.18698068431944     -4.30258667562379     -1.16425702279879
  H          -1.87037090327917     -2.76577901616597     -1.72458660833615
  H          -3.95870829007048     -3.70312430496147      1.26101412064855
  H          -4.04989741036645     -3.04840373868721     -0.38583256442037
  H          -3.40583534675554     -4.67912284699646     -0.10481351926672
  O           1.04353091845262      3.19476839833878      0.04295976690077
  O           2.87135776425480      2.24107772516758     -0.95252862146847
  C           3.18990626183195      3.65917206253976     -0.78354443132794
  C           2.15407653746961      4.09929112772123      0.30153588844046
  C           4.64410186538986      3.79732936835291     -0.37401157763759
  C           2.94964882760796      4.32323024888044     -2.13738177115574
  H           5.28989200639160      3.43873331278249     -1.18094759594304
  H           4.88798952785043      4.84839948473007     -0.18528339395665
  H           4.86512919612697      3.21972382510348      0.52459364920881
  H           1.90087950712548      4.23530070363257     -2.43569336984831
  H           3.22163989014343      5.38282568954920     -2.11947372348573
  H           3.56368867505811      3.81999965008537     -2.88960209012342
  C           2.62727723151525      3.84278259836356      1.73139369157271
  C           1.65574303742326      5.52937203914200      0.16782005923502
  H           2.99221326633561      2.81900502564529      1.85043020403399
  H           3.42002030543095      4.53837621655735      2.02328361315389
  H           1.78008814222415      3.97999141685107      2.40905827216452
  H           2.48714808612750      6.23572847834430      0.26623770564220
  H           1.16290200020053      5.69498647253821     -0.79150418443423
  H           0.93369528153746      5.74058134433136      0.96164729245630
  C           0.32892784799157      1.54771804122590     -2.15002816423610
  C          -0.47889147051717      0.36693834455421     -2.41409605047529
  C          -1.87016175697075      0.30619198555619     -2.10550857904313
  C          -2.65133217540045      1.23132130981592     -1.46352422024449
  H          -0.09254520660254     -0.36730891174641     -3.11458103533525
  H           1.14625257312282      1.70177183991278     -2.85437021585886
  H          -0.24875009016158      2.45554225298234     -1.97714243179553
  B          -4.11514636905336      0.97481005119457     -1.16763548112637
  H          -2.20580575548066      2.17923928767862     -1.16177122852122
  O          -5.00644114827468      1.93173403218924     -0.69966791054875
  O          -4.73201917295898     -0.26817251786884     -1.31907682353303
  C          -6.16320714582388     -0.04962847576401     -1.21614119896610
  C          -6.23642472707909      1.25040001644364     -0.34293416694649
  H          -2.36773412937348     -0.61018619242641     -2.42647619322659
  C          -6.68674955450818      0.16043418675853     -2.63656126511127
  H          -7.77540909204577      0.27003750597954     -2.65420529021173
  H          -6.23382221653409      1.04639103877254     -3.09104683017375
  H          -6.41508682492554     -0.70901388393767     -3.24147598952947
  C          -6.80448013706588     -1.27804812187609     -0.59193770517845
  H          -7.87345959660636     -1.11094123965136     -0.42215573765732
  H          -6.69588207999013     -2.13131855676123     -1.26780302258859
  H          -6.33225432016984     -1.53439737991939      0.35846091159234
  C          -7.41274105630596      2.16241387896804     -0.65079655459110
  H          -7.37895549661748      3.03723074335116      0.00474287867146
  H          -7.38647633409809      2.51089691034266     -1.68459147925771
  H          -8.35982493351754      1.64052713464803     -0.47660384906029
  C          -6.16965963740818      0.96087018323056      1.15594333153163
  H          -6.00230651533576      1.90131597241448      1.68825634358290
  H          -7.09762638537453      0.51175248042319      1.52317752211650
  H          -5.33811696593894      0.28775968010023      1.38214300507556
