# Supplementary material for: Asymmetric Ketone Diene Coupling via Stereodivergent Copper Catalysis
Source: J Am Chem Soc. 2026 Feb 2;148(5):4899–912. doi: 10.1021/jacs.5c06735 (PMC12903869; doi:10.1021/jacs.5c06735)
Supplement: Supplementary file 21 [file ja5c06735_si_021.xyz]

134
Coordinates from ORCA-job ts E -4551.733048706353
  C          -0.65086671226300      2.28553884243816      1.45945906986384
  C          -0.44600044561744      3.57459705365528      1.96669531334151
  C          -0.74518941188551      3.88598252469055      3.28866198039149
  C          -1.28998262655390      2.91393596339879      4.12065086409132
  C          -1.41819272823178      1.61014789859431      3.65672195705970
  C          -1.04514676945834      1.26617348574736      2.35560716736098
  H          -0.06065348525878      4.35648226677159      1.32249620640793
  H          -0.58374310780665      4.89441726051200      3.65605762733944
  H          -1.58502497307633      3.16046556678187      5.13549872136295
  H          -1.81129671449435      0.84819581389204      4.31959778837680
  P          -0.96520833848548     -0.47976557362366      1.77303310430442
  P          -0.57331516437711      1.90638315258062     -0.35545817702113
  C          -2.01822768691640      2.87884716585550     -1.08853166097968
  C           0.55044870666722     -1.35970844508957      2.48266185318947
  C           0.03204044781492     -2.82227029954973      2.61832229145434
  H           1.27785203971195     -1.30540994374762      1.66444949640109
  C           1.31651337238970     -0.89913119441373      3.74364178412098
  C          -1.50288621086972     -2.92912836636245      2.45157505402216
  H           0.52991683792192     -3.46350158452333      1.88493187475140
  H           0.32365059630697     -3.19975868860197      3.60299805209873
  C          -2.17237886596269     -1.56273490063483      2.69468624229968
  H          -1.75361155009359     -3.24517842841832      1.43124366711586
  H          -1.90860802375005     -3.68282012497169      3.13333371995187
  C          -3.62249977062607     -1.50182357701213      2.19453523006362
  H          -2.13494381145435     -1.31652649702217      3.76808771448014
  C          -4.23752023737391     -0.11680138761288      2.38432553497130
  H          -3.58899296832033     -1.72147136345406      1.11993081435905
  C          -4.48822181074233     -2.56322599173928      2.88145128736639
  H          -5.26942592245604     -0.09875382014504      2.01709814174439
  H          -4.25590871868841      0.16889133837150      3.44348082940971
  H          -3.67600039235927      0.64695598438354      1.84104257420243
  H          -5.52944797869695     -2.47717653588471      2.55305685453415
  H          -4.15245744229200     -3.57833334649989      2.65284826064096
  H          -4.47192846736610     -2.43517720278200      3.97107189938026
  C          -1.60117240854920      4.34665269338946     -1.01985704919762
  H          -1.94999089147399      2.55269635683778     -2.13952772115605
  C          -3.44303891678851      2.54371687868898     -0.61829264503131
  H          -1.73204211505610      4.71821661211916      0.00077774285560
  H          -2.23385721320905      4.97036452375974     -1.66309269074495
  C          -0.13276337984549      4.43484756163750     -1.45729314986418
  C           0.66511644525202      3.17485228243291     -1.01829557695661
  H          -0.10273439183707      4.50592376912416     -2.54915406669548
  H           0.34184164568687      5.34685102162311     -1.07875952722555
  H           2.10215475445136     -1.66702598702592      3.83992054739451
  C           2.03547685349446      0.43527610813288      3.54234170746797
  C           0.52773359270423     -0.90980100208182      5.05478961392737
  H           2.72168417183765      0.62929612224980      4.37381502892519
  H           2.61818092406700      0.42499921992709      2.61716815715411
  H           1.33216108444949      1.27154451825128      3.49079105429519
  H           1.21561430757821     -0.83745591409795      5.90368320546506
  H          -0.14920326138580     -0.05615813784093      5.11791263320020
  H          -0.05912828934404     -1.82441593700224      5.18440874503272
  C           1.55421282641049      2.59201200785166     -2.13870071878337
  H           1.33270740853223      3.41395612277977     -0.18140702279613
  H           2.07837560305286      1.73785463813953     -1.69631441531994
  C           0.77080742712027      2.07424856895896     -3.34653402775275
  C           2.60802208135499      3.61266918228645     -2.57675160623328
  H           1.44770519796841      1.56726938007652     -4.04258932579178
  H          -0.00083519774205      1.35541825873295     -3.05035054306589
  H           0.28517079581958      2.88416989611313     -3.90185434103067
  H           3.30630207428420      3.16016538538414     -3.28788738915198
  H           2.14783281841161      4.47657078986274     -3.06922076580260
  H           3.18597599708903      3.98024439649064     -1.72205452090424
  C          -3.84022801993245      3.19306123560036      0.71065655205996
  C          -4.45018390657821      2.94799012826671     -1.70250973565368
  H          -3.48970313102656      1.45108002563297     -0.50635441063227
  H          -5.46889658041242      2.67472381661985     -1.40750010664458
  H          -4.43655426976905      4.03204401636948     -1.86400094234229
  H          -4.22555131378504      2.45853310152457     -2.65569845157198
  H          -4.82774371599228      2.83348372137062      1.01790230278182
  H          -3.13738884349881      2.96975829247838      1.51634925307008
  H          -3.90649480958928      4.28230158108913      0.61215873497284
  Cu         -0.73373389513366     -0.35038746098800     -0.42290662149628
  B          -2.19608425788046     -1.28393479639204     -1.57119340720644
  O          -2.80752032702531     -2.42593043620206     -1.04540362557124
  O          -2.95382158389336     -0.74096627250402     -2.60045528715120
  C          -4.23322019755835     -1.45047197979190     -2.63135361195251
  C          -3.86948658693046     -2.81655720551842     -1.96646559290618
  C          -5.22677601311376     -0.64464697619238     -1.79954497694864
  C          -4.70224823520653     -1.53952668469990     -4.07335938254474
  H          -6.22431920704967     -1.09383706733433     -1.82824450738236
  H          -4.89907366134002     -0.57486579551438     -0.75774518899358
  H          -5.29212911421042      0.36565745287062     -2.20738705594636
  H          -4.92323840278728     -0.53628668850744     -4.44861107367165
  H          -3.94045133573120     -1.98355319821231     -4.71627699716069
  H          -5.61670120966187     -2.13862531020671     -4.14204131675829
  C          -4.98708641667372     -3.46885811668270     -1.17115111390094
  C          -3.27031067747898     -3.81633945689945     -2.95422102490332
  H          -4.62805082547730     -4.40831830000020     -0.74087341012833
  H          -5.32595097457764     -2.82828176845981     -0.35463929946201
  H          -5.84038682251965     -3.69449618033812     -1.81961099492581
  H          -2.82414743196068     -4.64218594964070     -2.39304210292873
  H          -4.03445945931581     -4.22390733474077     -3.62293597724654
  H          -2.49133476585809     -3.35251965785153     -3.56606424817603
  C           0.72583447647131     -1.77127953645084     -1.02891826861627
  C          -0.32704783600132     -1.54149074907690     -2.01856188885139
  H          -0.06156098760457     -0.88162764032625     -2.84644905357752
  H          -0.76192654038830     -2.47000092227946     -2.40150862082643
  H           0.60583914406386     -2.65988753880504     -0.40816810218312
  C           2.04085594818644     -1.23228391977115     -1.09723914291761
  C           3.11747674190227     -1.64581032267009     -0.35864455396281
  H           2.17152138405455     -0.42743084537933     -1.82504882818081
  Si          4.84973240372485     -1.00551927247157     -0.41695347511249
  H           2.91737893863739     -2.47539695855162      0.32518446521509
  C           6.03576326320282     -2.31732070336637      0.34986903861735
  C           5.43166085011839     -0.64154496172151     -2.20761791504447
  C           5.02151956479417      0.54069686855510      0.70830463793764
  H           4.85711437591110      0.12338699318769      1.71591650180939
  C           3.93934296330844      1.60245327556512      0.48057648830449
  C           6.41904949475425      1.17294801945028      0.69253860841544
  C           5.49286912402173     -3.75389690597579      0.32424499750968
  C           7.44842801066330     -2.29459870600242     -0.25561528827569
  H           6.13099251544835     -2.02315799414200      1.40739078528425
  C           5.15638157644460     -1.84716344562866     -3.11913671216063
  H           6.52235772654938     -0.51259526592833     -2.14039840928635
  C           4.86950023515689      0.63402632248010     -2.84766432442784
  H           8.11906860677621     -2.96162325713559      0.30144634618604
  H           7.43731140880515     -2.64207918513147     -1.29464281842909
  H           7.89737954375657     -1.29641727476444     -0.25066809932953
  H           6.22215369403440     -4.44992936430021      0.75988498592300
  H           4.56250000915598     -3.85353205315780      0.88951509533771
  H           5.28798670892532     -4.08879123770954     -0.69863751795902
  H           5.56920408926113     -1.68293824632715     -4.12344307203886
  H           5.59311593227253     -2.77130980477424     -2.72713964652707
  H           4.07887915031827     -2.01775589880863     -3.21792512389150
  H           5.27114762332091      0.76826313565621     -3.86149221493394
  H           3.77866690065916      0.59051108235304     -2.94031137673462
  H           5.11964123281673      1.53083475740423     -2.27388367636607
  H           6.47677014450348      2.02753117720912      1.38007327160267
  H           7.19285332499114      0.45912602642430      0.99188452733221
  H           6.67752976264915      1.54204138705549     -0.30734892574421
  H           3.94014120968780      2.34755392672169      1.28829010804008
  H           4.10676958887396      2.14223099366346     -0.45667938430863
  H           2.93981607807113      1.15454894739953      0.43410273282179
