# Supplementary material for: Asymmetric Ketone Diene Coupling via Stereodivergent Copper Catalysis
Source: J Am Chem Soc. 2026 Feb 2;148(5):4899–912. doi: 10.1021/jacs.5c06735 (PMC12903869; doi:10.1021/jacs.5c06735)
Supplement: Supplementary file 22 [file ja5c06735_si_022.xyz]

134
Coordinates from ORCA-job ts E -4551.739198870379
  Cu          0.68026876371616      0.24350280442635     -0.47261651322513
  B           1.38477903470818     -1.56328156141543     -1.26456172960315
  P           0.92624792166604      0.21835376593535      1.73561992379422
  P           1.69977961137654      2.29060354555450     -0.62079605126893
  C           1.83837810867029      2.82327244317827      1.14584273482408
  C           2.32849620881991      4.08828290110235      1.48749382411175
  C           2.35528532382342      4.52308896975340      2.80685236705228
  C           1.86807988260652      3.69361656828592      3.80958593634640
  C           1.40415065463430      2.42308601352397      3.49035064810827
  C           1.40670109151970      1.95569879433472      2.16965546834043
  H           2.69272467094670      4.75309288957260      0.71216802728702
  H           2.73774049070920      5.51032909941612      3.04570862157694
  H           1.85665449930176      4.02856991923900      4.84196616782034
  H           1.03424154326990      1.79338576036782      4.29037404109165
  C           0.82231453792671      3.75276771891015     -1.47424439798105
  C           2.30291387465736     -0.84759522132888      2.45100910721272
  C           2.15140871741589     -0.72634948205380      3.96707579831922
  H           1.95096531842469     -1.84667624986489      2.14553666792235
  C           3.71939959773901     -0.69540601392592      1.87349377481617
  C           0.64987376331107     -0.78695149217646      4.30914709836872
  H           2.69288940019398     -1.52794150333094      4.48321625220213
  H           2.59063131906988      0.21696287064698      4.30675001232284
  C          -0.23038052707546     -0.23375680166201      3.14893807257942
  H           0.37433178247793     -1.82954484963953      4.48881712980672
  H           0.44117281041901     -0.25545585482751      5.24416191867215
  C          -1.36633680762071     -1.19288202402345      2.72157898175441
  H          -0.71046223959490      0.70613821871649      3.44692116546936
  C          -2.37252902636127     -1.33238311682149      3.86802273070915
  H          -1.87580249660460     -0.72743993379616      1.86676224150265
  C          -0.87392715637499     -2.56002740763205      2.24792282390501
  H          -2.78819405307827     -0.36023367861269      4.15495355036569
  H          -3.20370252720474     -1.98051972770548      3.57553841988437
  H          -1.90722795974707     -1.77830332647228      4.75478088880967
  H          -0.23450622435118     -2.47489429579153      1.36547302724532
  H          -0.32019822444448     -3.09596804899044      3.02763784952280
  H          -1.72924138581149     -3.18316227673943      1.97375643382330
  C           1.94573476805652      4.62456256362486     -2.06154601578975
  H           0.29348683830409      3.27470369523598     -2.31452190278711
  C          -0.22447756794000      4.51810525649722     -0.64672548537533
  H           2.30237734633363      5.33638708768182     -1.30543540916500
  H           1.57787903453772      5.21928331055518     -2.90502115318976
  C           3.07750681336724      3.69851025289551     -2.49907286944720
  C           3.39464561637168      2.75068212036530     -1.33400157670574
  H           2.73653808145689      3.12049550553285     -3.36540210833621
  H           3.96683562254443      4.25735925838223     -2.81289614407570
  H           3.60093273326005     -0.70358966995591      0.77986762353425
  C           4.45402354008120      0.59227443171230      2.25735714265002
  C           4.57799467589188     -1.90230272271572      2.27318849712220
  H           3.91592120934647      1.49185580293866      1.95423410430170
  H           4.62138638638268      0.64773544754982      3.33850091760961
  H           5.43698010400476      0.60936867885159      1.77399644839052
  H           5.53608800514657     -1.89106960832221      1.74260444509472
  H           4.79631910105479     -1.88614124331344      3.34676685064457
  H           4.07567897548607     -2.84875994441000      2.04855018073024
  C           4.27940674943429      1.53346663830404     -1.67265576056765
  H           3.90222312275483      3.32597521444413     -0.54823998817773
  H           4.13559617100239      0.79501900020093     -0.87122886259554
  C           3.89142284006787      0.86320646280376     -2.98959734205398
  C           5.75952975755143      1.92743239556383     -1.68269174451138
  H           4.40852068202736     -0.09379299102890     -3.09513832562002
  H           2.81997160601030      0.64706419414786     -3.03138397528475
  H           4.16451155861910      1.48920763357161     -3.84626888879583
  H           6.38990214314859      1.05663847916785     -1.89182211764270
  H           5.96336578381662      2.67580375291159     -2.45739667116967
  H           6.06768926323840      2.34483048318421     -0.71802418624927
  C          -0.79458263891550      5.69313573843828     -1.45138172316636
  C          -1.36454854773889      3.61552121740713     -0.17454586778908
  H           0.27647984363920      4.92967470708050      0.23913431749556
  H          -1.00302685107922      2.73937658650254      0.37187096701529
  H          -2.04974627821698      4.17106268694538      0.47375191512685
  H          -1.93856960380753      3.24792400900110     -1.03278675404475
  H          -0.03107465294511      6.43533141591696     -1.70043931983492
  H          -1.24472654507166      5.33891011158073     -2.38667645278131
  H          -1.57677305801978      6.19967747602111     -0.87691236373311
  O           2.30936280218657     -1.82895210141206     -2.26514218581810
  O           1.18062577031630     -2.68935618979288     -0.47214523283831
  C           1.77281255954862     -3.83598100333416     -1.15620433044572
  C           2.86652193413482     -3.15697472714034     -2.04959366771968
  C           2.29849247043296     -4.80429033103972     -0.11152566709386
  C           0.65656320706901     -4.49061535508786     -1.96751951470950
  H           1.46261348210051     -5.19406656031528      0.47655803858268
  H           2.80616880118432     -5.64997121903365     -0.58752075201635
  H           2.99693314133671     -4.31474843183049      0.56876814400876
  H           0.26970007318757     -3.81250436793042     -2.73367081351275
  H           1.00287419457739     -5.40540841321571     -2.45790226812266
  H          -0.16437983574985     -4.74720430430436     -1.29197222514253
  C           4.20279408465405     -2.98087441761014     -1.33416402904366
  C           3.08341684326255     -3.81193469570793     -3.40424563662194
  H           4.06403173660698     -2.51823764941085     -0.35558569919611
  H           4.71641753989662     -3.93828196702282     -1.20194602539810
  H           4.84144347531613     -2.32632026964950     -1.93388557744145
  H           3.42743091060735     -4.84455492049198     -3.28111404524672
  H           2.17028823653697     -3.81374142641919     -4.00171477276994
  H           3.85080005698075     -3.26176596266957     -3.95633491189506
  C          -0.14613449622398     -0.66738136637248     -2.11146259839663
  C          -1.05912900910752      0.36951730945163     -1.63401309401146
  C          -2.38987553610068      0.11845249923015     -1.14820476838650
  C          -3.07276380922790     -1.05037831530313     -0.99576403182683
  H          -0.93345998412496      1.35195750822761     -2.08348341184125
  H          -0.59880480264164     -1.66254590839886     -2.13810927838635
  H           0.36526712115734     -0.43407714915881     -3.04442772137609
  Si         -4.91987676427289     -1.12734786856058     -0.79771907391663
  H          -2.54348941383854     -1.97778698739013     -1.23424255024663
  H          -2.93463028840121      1.04105650413449     -0.93205013073479
  C          -5.42735530788975     -2.82048033472352     -0.05566229497838
  C          -5.48566942503609      0.39071674557505      0.21976279325167
  C          -5.65307578705741     -1.05658134458266     -2.57108127787670
  C          -7.09976277446272     -1.53941289313683     -2.73799828585614
  C          -5.45990963585241      0.32768036241864     -3.20291100810327
  H          -5.00929388065563     -1.75828079222209     -3.12613384390699
  C          -6.81213050545807     -2.83997568349107      0.60770350816408
  H          -5.46820726076279     -3.49661560008358     -0.92543994104371
  C          -4.38085991817875     -3.38143244889123      0.91345180420951
  C          -6.99556669244326      0.66644010381980      0.24227316851893
  C          -4.92181794319046      0.36648144130830      1.64715644891824
  H          -5.01816078334179      1.24158269691808     -0.30108746211521
  H          -5.73142449079691      0.31818267937740     -4.26662385461780
  H          -6.09045871628595      1.08008392677587     -2.71448864603335
  H          -4.41901070817379      0.66020399905548     -3.12561179066968
  H          -7.39548200917463     -1.51821447748853     -3.79554721492206
  H          -7.23364869455111     -2.56575425657208     -2.38184723134375
  H          -7.80777620600435     -0.90501959335078     -2.19385930512954
  H          -4.68113040727467     -4.36711371561885      1.29436735295860
  H          -3.40170856334249     -3.48303770571934      0.43899435460440
  H          -4.25658394274798     -2.71742688887663      1.77585673604064
  H          -7.09429460895099     -3.86357647716744      0.88724474952085
  H          -6.81206524738982     -2.24424434476041      1.52735384889435
  H          -7.59826706075416     -2.44394847214926     -0.04161603989208
  H          -5.15348641655074      1.29862275756135      2.17980254954361
  H          -5.35369766935684     -0.45567361856124      2.22989839945916
  H          -3.83559979049767      0.23746046740994      1.64563851189166
  H          -7.20700816733523      1.60155935648455      0.77778362539570
  H          -7.41222804705526      0.76444273424352     -0.76399452123177
  H          -7.54534776916996     -0.13003038741767      0.75243928359819
