# Supplementary material for: Asymmetric Ketone Diene Coupling via Stereodivergent Copper Catalysis
Source: J Am Chem Soc. 2026 Feb 2;148(5):4899–912. doi: 10.1021/jacs.5c06735 (PMC12903869; doi:10.1021/jacs.5c06735)
Supplement: Supplementary file 23 [file ja5c06735_si_023.xyz]

124
Coordinates from ORCA-job ts E -4317.949911625650
  C           2.08281173723382      2.40735331222083      0.71166822393678
  C           1.41920491954392      1.80600673656321      1.80223885495627
  C           1.46901964474870      2.44315031317155      3.04840597385416
  C           2.23990578875963      3.58226791815915      3.24790995103780
  C           2.97113506058182      4.11584160210869      2.19286884049716
  C           2.86871400536287      3.54249560961424      0.93142998407642
  P           0.52335221496385      0.19385409613825      1.55986501433114
  Cu          0.61191904099592     -0.16301823770798     -0.63868545114781
  P           1.79762920162781      1.72805041708604     -0.98029060652023
  C           3.42532833470487      1.97475046118163     -1.90866804995602
  C           4.22472806021226      0.67549848606614     -2.06626759829477
  C           5.43743246407433      0.87587932791019     -2.97999792842188
  C           0.88931443007557      3.05092964741163     -2.00066095105096
  C          -0.19194448319601      3.96022157005932     -1.37586903816906
  C           0.32386825929964      5.19811024025058     -0.63775827878156
  C           1.28051885958410     -1.03286447661417      2.76607943100634
  C           2.77020309845752     -1.37648953774637      2.62157964233046
  C           3.10939814341510     -2.59927937440139      3.48385927738685
  C          -0.99884436448879      0.42530317633377      2.64535777621407
  C          -2.27144676852986     -0.14924085443031      1.98570987168084
  C          -3.51154912574303      0.22906403630890      2.79868346238315
  C           0.79363680373757     -0.61998635409884      4.15601057137041
  C          -0.67759836660598     -0.17616336630647      4.04356768469692
  C           1.98122715090039      3.74903436368357     -2.81730582044321
  C           3.00395896661791      2.68179910916573     -3.20579786014100
  C          -1.16730976148995      3.18362158084627     -0.48609825485786
  C           4.67092664753390      0.17102184105920     -0.69380118079496
  C           3.74383517103301     -0.24023141020697      2.94290605078984
  C          -2.22113731882536     -1.66167622022173      1.75893904894417
  C          -0.92847281093159     -0.27710935697929     -2.05225566105422
  H           0.89946909142974      2.05048962620080      3.88167720503218
  H           2.27149102427044      4.04770017689779      4.22796860107383
  H           3.58778962040391      4.99667793279102      2.34057772885954
  H           3.38352538284609      4.01171766964899      0.09961924223935
  H           0.34215989797620      2.39700277798376     -2.69616583675426
  H           1.55205164547792      4.25172890947902     -3.69344675391434
  H           2.47986033677041      4.51942083852930     -2.21636829014171
  H           2.54857259556430      1.95745635834800     -3.89598419680652
  H           3.87076688391929      3.11727140979423     -3.71366727676509
  H           4.04437689874965      2.67645014194124     -1.33082393477716
  H           3.56812016072616     -0.08516737348283     -2.51188449605188
  H           5.30952569193451     -0.71113145628707     -0.78831918520557
  H           5.23979626090663      0.94440172809288     -0.16203070250368
  H           3.80811970259751     -0.10653161499089     -0.07915254487045
  H           6.02335153071796     -0.04691879959554     -3.04204443039648
  H           5.14534035929621      1.15163952155827     -3.99725579371841
  H           6.09489772298350      1.66288327317090     -2.58950865758284
  H           0.73198470226463     -1.94259362568077      2.47147688818296
  H           1.42408068769338      0.18288485478348      4.54966600516103
  H           0.88336077932858     -1.45462729236377      4.86135887723978
  H          -1.31661660043309     -1.04979538379479      4.20015931815250
  H          -0.93372476062310      0.53410850110494      4.83712475191974
  H          -0.76426932160955      4.32689200103060     -2.24221942855369
  H          -2.04968750603034      3.79388301027948     -0.26774512298586
  H          -1.50355663725148      2.25295032778080     -0.95011891956660
  H          -0.69571398957411      2.93065915225725      0.46992434650732
  H          -0.52752608218854      5.82243306962109     -0.34715265718303
  H           0.85880759735497      4.92935586059134      0.27643558787544
  H           0.98313934462822      5.81341923185335     -1.25735962003109
  H          -1.14185611622737      1.50980778684187      2.72390638277536
  H          -2.36079944776065      0.32716341841127      1.00070713732306
  H          -3.12370962356647     -1.97575562795936      1.22574067134731
  H          -1.35399061144971     -1.95760543853109      1.15624234385311
  H          -2.18485644892663     -2.21650716588026      2.70355112513908
  H          -4.40741747325636     -0.12810377433352      2.28326056491480
  H          -3.49307327385293     -0.22377616710674      3.79722102246785
  H          -3.59405309762560      1.31517922740199      2.91839734349926
  H           2.90759812137825     -1.65431178215705      1.56869222047090
  H           4.10490273224912     -2.98330051980444      3.23553292741044
  H           3.11693333673775     -2.33534897998108      4.54729649285068
  H           2.38454887325757     -3.40723152662606      3.34206326337801
  H           4.77332157238397     -0.59473470782186      2.82301216258056
  H           3.61165742392195      0.62203271159001      2.28726953634919
  H           3.63293802390850      0.10261240350536      3.97746535772412
  C          -2.25674611987119     -0.40222876548820     -1.56720778605586
  C          -3.30980831670708      0.44726808012124     -1.78415426818197
  B          -4.69918380728093      0.19819314733683     -1.23912838992311
  O          -5.81197752599201      0.96374692427853     -1.57245383345760
  O          -5.03863819348917     -0.83806360240507     -0.36435934940983
  C          -6.90683575990367      0.53347566934698     -0.72603782461782
  C          -6.48768939489830     -0.93159446892128     -0.36835369537746
  C          -6.86891014854687     -1.93616219123101     -1.45652564827945
  C          -6.96241404820406     -1.42389004801772      0.98838634332261
  C          -8.20899906304552      0.65633135177310     -1.50007792463052
  C          -6.92366179858056      1.45495815496578      0.49369032190042
  C          -0.01963159669023     -1.45053355261912     -2.11519368458917
  B           1.36164029203321     -2.11301371064692     -1.06540545176349
  H          -0.56929156453230     -2.38238595568552     -1.94463157786012
  H           0.53664067580578     -1.48981908967708     -3.05173902325261
  O           2.43641399917935     -2.48378447342731     -1.86441362065669
  O           1.09062258284784     -3.08921400138188     -0.10975552979399
  C           1.76600776120165     -4.31349820533582     -0.53571671848415
  C           2.95615322204274     -3.76217815541189     -1.39643797848576
  C           2.17501423534781     -5.10478644491433      0.69224789689166
  C           0.74948319532026     -5.10491068695194     -1.35820079781738
  C           3.30328299780606     -4.60639210729779     -2.61429462446882
  C           4.22059308714556     -3.48967443577721     -0.58818341851635
  H          -0.75948966179860      0.49648457808117     -2.80016784424971
  H          -2.45165230172832     -1.29076226688036     -0.96217224131748
  H          -3.13816519781605      1.31980589137022     -2.41709630995377
  H          -8.41623908863695      1.71101889998968     -1.70245792696209
  H          -8.15603410542366      0.13110152133958     -2.45536997857841
  H          -9.04281790356353      0.24986089427882     -0.91747702102571
  H          -7.00516059942342      2.48957917109922      0.14950956063056
  H          -7.77119375387443      1.23795002743872      1.15122044561222
  H          -5.99547754693957      1.35653739017800      1.06412134133676
  H          -7.94894370675522     -2.11042721876250     -1.48449747408076
  H          -6.54026407102774     -1.58688546478182     -2.43969006844544
  H          -6.36835302129103     -2.88553839608190     -1.24693826976552
  H          -8.05687202171237     -1.44826659729008      1.02412985595390
  H          -6.59274288969605     -2.43931937258102      1.15887077527072
  H          -6.60148101818514     -0.78810474024955      1.79855002948372
  H           2.70187837911454     -6.01959354884124      0.40021123755392
  H           2.82317071194469     -4.52242644065888      1.34795317317780
  H           1.28174329801702     -5.39197240919994      1.25451366726719
  H           4.67962182988903     -4.42190894412305     -0.24501784727609
  H           4.93835442607209     -2.96989684416450     -1.22787875226116
  H           4.01595460378900     -2.85619696991275      0.27803837080410
  H           1.15172315654424     -6.07297134990732     -1.67097046848729
  H          -0.13891213846240     -5.27881974021959     -0.74477825741874
  H           0.44449853429748     -4.55200931611358     -2.25131945363166
  H           3.62410562688561     -5.60819101816675     -2.30932544479927
  H           2.45536113218401     -4.69912044864647     -3.29441321114819
  H           4.12685460165306     -4.13605606154380     -3.15860854056011
