# Supplementary material for: Asymmetric Ketone Diene Coupling via Stereodivergent Copper Catalysis
Source: J Am Chem Soc. 2026 Feb 2;148(5):4899–912. doi: 10.1021/jacs.5c06735 (PMC12903869; doi:10.1021/jacs.5c06735)
Supplement: Supplementary file 24 [file ja5c06735_si_024.xyz]

151
Coordinates from ORCA-job ts E -4936.595386476774
  Cu          0.88266853486145      0.04155549855836      0.22904576863587
  P           2.41838432534181     -1.37505019563413      1.33525780193220
  C           3.93902624134869     -1.33292377675987      0.27895853889040
  C           5.17760434029464     -1.83145394876117      0.70177841307508
  C           6.21945312069357     -2.03342541963722     -0.19547057521207
  C           6.01954963206892     -1.79095207671095     -1.55045264930690
  C           4.81051813679109     -1.25894808272720     -1.97885368194716
  C           3.78406051174592     -0.96242844422252     -1.07524053254783
  H           4.66432563893776     -1.07639730980873     -3.03744422230273
  H           6.80426939823263     -2.00490308821632     -2.26909508187338
  H           7.17061423971055     -2.41821519070667      0.15860719137188
  H           5.33301446861889     -2.09090712737548      1.74307871822652
  C           1.96038548140343     -3.19701078015066      1.10454142292906
  C           1.66165256226650     -3.67269412540846     -0.33542865581028
  H           1.02149586985130     -3.25961308068032      1.67212177060304
  C           3.03196232365002     -3.97029942583530      1.86883599964652
  C           3.09471079617626     -1.72135781625282      3.07976793943162
  C           3.24683649173297     -3.26679388506816      3.21089571570532
  P           2.25103796194052     -0.07091623486216     -1.61204777717748
  C           1.74260874085273     -1.04327552437071     -3.16208703753242
  C           2.17478347675373     -0.16422192866038     -4.35042243627237
  C           2.82316960676689      1.48095859539249     -2.57721181281287
  C           2.09946306898689      1.30346391539175     -3.92621146180909
  O          -0.66076901840033     -1.37483009007304      0.09503475537317
  C          -1.54536298764500     -1.60825396507175      0.96735947231553
  C          -0.38546744861501      1.72591232190751      0.57321791999323
  C          -1.15550896615314     -1.71750168539261      2.42640604186122
  C          -2.78534402721766     -2.30136534512777      0.53569890608355
  C          -3.76175291984212     -2.73766894855451      1.44171526161818
  C          -4.85941132045684     -3.46693502926291      1.00676887862093
  C          -5.00899267940594     -3.77592493475518     -0.34324366513706
  C          -4.04988854950907     -3.34209352811727     -1.25610500516824
  C          -2.94897672305180     -2.61696272370688     -0.82179263973990
  H          -3.67292034762029     -2.49889269803785      2.49518166189727
  H          -5.60512838877034     -3.79392759673569      1.72479704197667
  H          -5.86504421939765     -4.35213736314941     -0.68109278813872
  H          -4.15636123248233     -3.58072863210823     -2.31033077790487
  H          -2.17768959663033     -2.30726228648024     -1.51791785301458
  H          -1.93964039317771     -1.39025045137674      3.11101107103742
  H          -0.92594624394076     -2.76721688224049      2.65979711927329
  H          -0.26445693771207     -1.11219139882176      2.59544850604469
  H          -0.81349789378848      1.79334235051603     -0.43496294273330
  C          -1.34480286918892      1.17605541763279      1.47819732520894
  Si          0.32610659698044      3.41205077786974      1.00520798743465
  C          -1.05035355286448      4.55201035909911      1.70594269899048
  C           1.69788101787296      3.34542220873457      2.33713238378508
  C           1.03254785908828      4.21383724588569     -0.58839874454538
  C          -2.54987120953464      0.59666695958305      1.13453270756517
  H          -1.08271504735449      1.16200988409695      2.53852842861879
  H          -3.22420253299882      0.29691945449887      1.93238563963996
  C          -3.13250452005709      0.74139133877437     -0.24316404484720
  B          -4.67998211290780      0.54895943099595     -0.34871122571314
  H          -2.63588988149149      0.05664060284347     -0.95384116782887
  H          -2.90069122556196      1.73786210524753     -0.65436446141051
  O          -5.40438512798750      0.96103026433667     -1.44689662913014
  O          -5.47256255541541      0.00878086523394      0.63709835340238
  C           1.17878575476991      5.73884172827617     -0.47895586972856
  H           2.04782211074524      3.79699948576276     -0.67903644186574
  C           0.27333917422223      3.85983363725389     -1.87453529193811
  C           2.03215297076406      4.68053950207154      3.01862169666822
  C           2.98265439987480      2.70480720557331      1.80356569251055
  H           1.28265066577637      2.68430545028041      3.11110238987221
  H          -0.58407703207386      5.54376824654187      1.81319455661177
  C          -2.25122806797144      4.69436281032687      0.76224775761829
  C          -1.54801684955164      4.11795495996270      3.09312708533499
  C           0.46597466240703     -4.63053102172006     -0.33609644088890
  H           1.36469454198163     -2.79019267474617     -0.91205654548064
  C           2.85130963503001     -4.33032031932563     -1.04064550536059
  H           2.58968276805168     -4.53515898680611     -2.08461712600819
  H           3.74705289479141     -3.70496707448655     -1.03935526264345
  H           3.10334868282403     -5.28970352072643     -0.57506158740273
  H           0.23830613254427     -4.96757159386340     -1.35357433535980
  H           0.67876790873081     -5.51947078055427      0.27050079561134
  H          -0.42969681387342     -4.14474891624802      0.06164819017867
  C           2.21884340638307     -1.16856420876365      4.22748334996457
  H           4.21280293349125     -3.53615673664572      3.65213092586905
  H           4.06660908792948     -1.21454287387454      3.14883943078822
  C           1.92025848215198      0.31900122502159      4.09468429793038
  H           1.26580600583149     -1.71749795792067      4.21022492874312
  C           2.89827924639721     -1.43621214848297      5.57685370081809
  H           1.26433155745286      0.65577082688985      4.90462163427869
  H           2.84557874567367      0.90397473805578      4.14653372304234
  H           1.43561798670248      0.54496705435945      3.14144171369452
  H           2.27423120273575     -1.07018898035709      6.39836913324705
  H           3.09015362792411     -2.49842802258043      5.75034363534728
  H           3.85744118837907     -0.90659774047406      5.62478438278949
  H           2.47699060689162     -3.61821684687821      3.90817779016233
  H           2.73172048061647     -5.01457382260081      2.02312538210445
  H           3.95928092167849     -3.99244839766038      1.28915024325119
  C           0.25206694196451     -1.45943892174412     -3.15633572370461
  H           2.32745602817673     -1.97100796019125     -3.14279706859962
  H           0.04418730042333     -1.88303135435319     -2.16662753606677
  C          -0.72987590013039     -0.30526106829613     -3.35182023029781
  C           0.00825564492088     -2.55890190852972     -4.19468788473909
  H          -1.03002688089498     -2.90479960240339     -4.15083136702485
  H           0.19235075903934     -2.20105232455346     -5.21434602150972
  H           0.65809195247339     -3.42297273569127     -4.01725913101331
  H          -1.75905337029120     -0.67300282115998     -3.28404399584883
  H          -0.61145843738036      0.45872065507305     -2.57586003596381
  H          -0.61855031174264      0.16472705504892     -4.33556540738267
  C           4.32705961417613      1.81507702551016     -2.67231455952402
  H           2.36775655119222      2.31504645480546     -2.03420016190545
  C           4.92199199543385      2.09939473733645     -1.29084997164675
  H           4.87246669465002      0.98032006108702     -3.12503639032488
  C           4.55760922782421      3.05140830374693     -3.55607299074186
  H           5.60040415569995      3.37488099711106     -3.47585593990484
  H           4.35450391472598      2.86527401396228     -4.61324119378394
  H           3.92330438734957      3.88358109953584     -3.22671153974434
  H           6.00599419169408      2.23610373523175     -1.35936724581629
  H           4.49437947073453      3.02390213117286     -0.88759472207676
  H           4.72879955539057      1.30059591035768     -0.57189561487605
  H           2.51341754770937      1.96473331923978     -4.69219342272159
  H           1.05151527606611      1.59175149878670     -3.80832920519363
  H           1.54960896858306     -0.35209419728342     -5.23123794561478
  H           3.20369306266430     -0.40685791399049     -4.64402068972314
  C          -6.76771792115703      0.47358751522210     -1.27991053972786
  H          -3.01300951513010      5.35760510123666      1.19367620036412
  H          -1.97271794496750      5.10654544876459     -0.21232021462352
  H          -2.72411518184024      3.72018569636789      0.59245267477490
  H           3.69509081761643      2.48788435531701      2.61036470107291
  H           2.78356320926618      1.76771483756474      1.26726847110093
  H           3.48558511414517      3.38659415220652      1.10982330341142
  H           2.71851571547659      4.52076882917909      3.86089171544637
  H           2.53457359671579      5.36542961005049      2.32717239574694
  H           1.14666655847716      5.19183608993080      3.40675853165065
  H          -2.20421383066022      4.88424762851656      3.52659093948577
  H          -2.13281609528470      3.19540828181648      3.01849745270396
  H          -0.73282127360824      3.94022326585293      3.80252486939205
  H           0.78922822538243      4.26289686116464     -2.75737986945394
  H           0.17574164281364      2.77930961790699     -2.01157547445949
  H          -0.73872313354330      4.27754343605417     -1.86923789305523
  H           1.69841316117478      6.14489154009800     -1.35695008328753
  H           0.19860412600529      6.22589214027051     -0.42897777084550
  H           1.74082741723333      6.04265495762552      0.40866055362839
  C          -6.85983912148073      0.27029072530391      0.27380525077581
  C          -7.72854767988233      1.50468515673574     -1.84748379647028
  C          -6.86734946246330     -0.83344966268515     -2.06185979762595
  C          -7.71179927254927     -0.90731187095108      0.71433336018137
  C          -7.27072234086153      1.53811911722737      1.01964220980213
  H          -7.88465943665461     -1.23640942896285     -2.04056233898307
  H          -6.59290227346942     -0.63952712168567     -3.10258629641055
  H          -6.17909975746726     -1.58188138008343     -1.66011793840164
  H          -8.76528031387480      1.20412666590963     -1.66235536313776
  H          -7.56344876979115      2.49079929804871     -1.41050285483355
  H          -7.58377108565519      1.58142796200180     -2.92864416002570
  H          -8.32453527379217      1.77940755936328      0.85158830907186
  H          -7.11606338861145      1.38105989394259      2.09047923925247
  H          -6.65858276492386      2.38981555293528      0.70910719885058
  H          -8.74903781459274     -0.77201440983630      0.38974281263235
  H          -7.33010930935796     -1.84576307407453      0.30898571620688
  H          -7.70117589621171     -0.97688535954302      1.80590188050737
