# Supplementary material for: Asymmetric Ketone Diene Coupling via Stereodivergent Copper Catalysis
Source: J Am Chem Soc. 2026 Feb 2;148(5):4899–912. doi: 10.1021/jacs.5c06735 (PMC12903869; doi:10.1021/jacs.5c06735)
Supplement: Supplementary file 25 [file ja5c06735_si_025.xyz]

151
Coordinates from ORCA-job ts-good E -4936.589616434202
  C           3.17158819058898     -2.33175767931526     -0.10995302377464
  C           3.94360910497643     -1.18674892993712      0.17030028779294
  C           5.31153754466005     -1.35018995710709      0.43218450235986
  C           5.89790969890269     -2.60594273731797      0.48895827959378
  C           5.12021527939333     -3.73863312968305      0.27227754837264
  C           3.77499767802271     -3.59371828484835     -0.03500544539571
  P           3.14148076758025      0.49670110923048      0.20400115618679
  Cu          0.96301692566885      0.14920397557894     -0.34169952023251
  C          -0.90004274899654      0.40111892446184      0.91164302100985
  Si         -1.29369738905055      1.88374565892133      2.00485008779285
  P           1.40309560012751     -2.13135934826009     -0.63091056694548
  C           0.54606256730204     -3.59178382665348      0.23755550164675
  C          -0.22744644890476     -3.23273725543879      1.51191819681409
  C          -0.98723539912913     -4.44706098934922      2.05672514021263
  C           1.21231445166514     -2.95287140221104     -2.34398244031706
  C           2.28694396522040     -2.78992343494874     -3.44089355452485
  C           3.44448209248300     -3.79060767024561     -3.39799168550200
  C           3.61563916300817      1.31323298114013      1.83751113711001
  C           3.28388173176295      0.58985645561936      3.15452933866815
  C           3.38777177873787      1.57322059248281      4.32792087871581
  C           4.44007402345319      1.50169740603976     -0.76246354225641
  C           3.96936356254402      2.07810329452164     -2.11464951107788
  C           5.18098946646581      2.44129597522397     -2.98109680460736
  C           5.01524747273081      1.90690992643054      1.64667134086981
  C           5.02380324061868      2.51674162360899      0.24046852534761
  C           0.69420614218714     -4.37008984027456     -2.08342420559862
  C          -0.24356883547506     -4.28529764246531     -0.88018419631929
  C           2.83211679699386     -1.36042697570650     -3.49481457459511
  C           0.73547202129988     -2.69949388016975      2.57415203370598
  C           4.11308089965338     -0.66009457311206      3.45499330137512
  C           3.02193090420774      3.26893700157154     -1.99285624057228
  C          -2.49739196359050      0.46937459653715     -1.07613112105462
  C          -1.68431384011748     -0.14405980936592     -0.13492709953967
  C          -3.38492486234979     -0.36358575630766     -1.98341100428003
  B          -4.49774397845899     -1.03294800507377     -1.11201659019946
  O          -5.60395697483740     -0.38144627127274     -0.61722945130219
  C          -6.44074019499634     -1.37948938071419      0.03906015227708
  C          -7.50109414765134     -1.79978459514647     -0.97635122917257
  O          -4.42444698098977     -2.34923803429756     -0.70209354484038
  C          -5.41193906790410     -2.51871679008587      0.35985220252336
  C          -5.97117629316085     -3.92842469454107      0.29371451400864
  C          -7.09065834582165     -0.74347108584461      1.25594137261461
  C          -4.67068200175896     -2.28977874274750      1.67199465907028
  H           5.93446001153807     -0.48307939066750      0.61298748475333
  H           6.95658979804979     -2.69951597026423      0.70931841047334
  H           5.56311419472132     -4.72850145131351      0.31844444126359
  H           3.19473413080444     -4.48436377508837     -0.24991153450537
  H           0.34464717959434     -2.39074521285226     -2.71514858116299
  H           0.19091248995029     -4.76764645620584     -2.97413370254027
  H           1.51986899537107     -5.05274064072601     -1.84873223376133
  H          -1.14193720166524     -3.70412976300207     -1.13269691414560
  H          -0.57737268344218     -5.27857941921662     -0.56289318933501
  H           1.34767416700302     -4.27945871834388      0.54361141098955
  H          -0.96412698397772     -2.45486230729792      1.27590525123022
  H           0.20183535565282     -2.44261806383289      3.49415809834564
  H           1.49077916932187     -3.45598366320324      2.82143973358066
  H           1.26130215655004     -1.80316771512062      2.22566726143338
  H          -1.46524488749725     -4.19814984655671      3.00981959736362
  H          -1.76909333670586     -4.78259730425598      1.36940642849410
  H          -0.30369461686015     -5.28686001682391      2.23396894405521
  H           5.79603774810001      1.14728951137289      1.75667713843244
  H           5.21772323738306      2.67626523035268      2.40126834972060
  H           4.39979050190456      3.41743820843199      0.25523051106667
  H           6.03036774836955      2.82651239225672     -0.06204091308224
  H           1.74629287341439     -2.97236439952857     -4.38254510480166
  H           3.42501172929329     -1.20606382638996     -4.40254647366645
  H           2.03118844820940     -0.61636647638518     -3.47603813409799
  H           3.48619257090147     -1.17018931182251     -2.63664440683980
  H           4.07033979854521     -3.65623964045118     -4.28637955130862
  H           4.07759843260882     -3.63445484996663     -2.52170433960572
  H           3.09797891348859     -4.82817068337348     -3.39598769252012
  H           5.21865600182972      0.76562075316087     -0.99682950440472
  H           3.42021232918926      1.27622085565378     -2.62455354872326
  H           2.61502889809001      3.52415669017851     -2.97629733679414
  H           2.17332331039644      3.03933039916378     -1.34699888426422
  H           3.53614887382271      4.15732114105372     -1.61019353007497
  H           4.85753555732653      2.79153797849099     -3.96655235272426
  H           5.76479916282560      3.24660436664714     -2.52110275501082
  H           5.84362437827402      1.58121589265956     -3.12744761578923
  H           2.23117797833692      0.28199432956590      3.07946678406837
  H           3.00122580807787      1.11522757796123      5.24408598364887
  H           4.43026587341085      1.85466585400718      4.51383132425732
  H           2.81468364200624      2.48734123820157      4.14087996017034
  H           3.85071267171213     -1.04145643378441      4.44731882310018
  H           3.93868288370820     -1.46025933584423      2.73388894958039
  H           5.18595028529177     -0.43646297918238      3.46142997276724
  H          -7.65339250962675     -1.49059387805783      1.82567935337683
  H          -6.34717693629161     -0.28450428086690      1.91016302161527
  H          -7.78693592699483      0.03515687520571      0.93247216507225
  H          -8.04189455473030     -0.90908658977941     -1.30713579362595
  H          -7.04174148161325     -2.26591407954490     -1.85291259426717
  H          -8.21958107939489     -2.50001273074442     -0.53960431249285
  H          -3.83956253113885     -2.99827503192329      1.73816973417363
  H          -4.25481664393654     -1.28003607225709      1.70574007537867
  H          -5.32118426903420     -2.43457500804981      2.53975445188109
  H          -5.18038377922578     -4.64646284223196      0.52922817531611
  H          -6.77541365978699     -4.05484817697952      1.02622964344614
  H          -6.36019516148665     -4.16035896578904     -0.69920485921491
  H          -3.81227284894399      0.27273132925109     -2.76815145137856
  H          -2.79936837703421     -1.15648141160217     -2.46745171131305
  H          -2.81506807476887      1.49232636334981     -0.91994462777020
  H          -1.57129453039699     -1.22276099425716     -0.29838321378859
  H          -0.46956600348498     -0.38742542840929      1.54295931049047
  O           0.25273031091528      1.48276577899544     -1.68095194307551
  C          -0.72186649281217      1.37040310844851     -2.48834469565363
  C          -1.50805360839935      2.58220504520325     -2.82093491771865
  C          -0.70644769259135      0.22884588691507     -3.46977447610566
  H          -0.34943603562663     -0.66154098808239     -2.95381998003474
  H          -1.67048868030537      0.00839083931019     -3.92492513300300
  H           0.00132382701632      0.47488110570545     -4.27375433596494
  C          -2.47779060800106      2.60692038770520     -3.83608425083205
  C          -3.20893534822783      3.76073887849799     -4.09395675163813
  C          -2.98695076109893      4.91779381990013     -3.35237104227985
  C          -2.01156193256241      4.91280471545972     -2.35634227697777
  C          -1.27960285127285      3.76361757956974     -2.09860094602842
  H          -2.66799781509170      1.72350787616788     -4.43381985610592
  H          -3.95688023945709      3.75581337190518     -4.88094628370623
  H          -3.56199642124727      5.81583633682800     -3.55356206159201
  H          -1.81962082094570      5.81270180637904     -1.77923947669586
  H          -0.51421524080173      3.75441922749187     -1.33422668940420
  C          -2.73371305253786      2.95284380455816      1.34022538975017
  C          -1.71099584793766      1.16608306309819      3.74654634730456
  C           0.26791342839630      2.95062488820287      2.30366037675518
  H          -2.11090704494236      2.00298884387385      4.34080759800843
  C          -2.75910564858813      0.04646717515177      3.72905198549717
  C          -0.45848589872707      0.63000791490062      4.45936455892489
  C           0.22655905547740      3.91749550144769      3.49603068678214
  H           1.01872299186998      2.17729512490344      2.52793282883709
  C           0.73586600304397      3.68422769705282      1.04655608151283
  C          -2.84554173551667      4.33558589425053      1.99968715297653
  H          -2.49831920719968      3.12593976166956      0.27998783725270
  C          -4.10028387176158      2.25338789328387      1.41474146479818
  H           1.22595200458787      4.33150318841535      3.68948652801835
  H          -0.43284925726013      4.76653719324361      3.29751353564861
  H          -0.12036565803078      3.44729824543492      4.42067288989243
  H          -4.84589821472853      2.79667890331028      0.82039453379478
  H          -4.07617343391174      1.22609179137096      1.04195833558733
  H          -4.46075544228944      2.23592100019735      2.44988619132233
  H          -3.73125474368779      4.86287179061418      1.62160282000585
  H          -2.95301152265991      4.25891149231270      3.08856866345757
  H          -1.97755029819921      4.96628160104642      1.79182986384774
  H           1.72385354430512      4.14608060315883      1.19087573245353
  H           0.79389749802944      2.99832736474424      0.19676140704015
  H           0.04528123305350      4.49421396404014      0.78315064761461
  H           2.92891765068440      2.17382607842208      1.79810764411678
  H          -2.95393110050890     -0.32174531797544      4.74563051400532
  H          -3.71210774432493      0.36498466268232      3.30285509519385
  H          -2.39867035941453     -0.80197435348380      3.13513729887371
  H          -0.71465568116973      0.24094785147240      5.45410221517987
  H          -0.02402893241164     -0.20163968718821      3.89370186513067
  H           0.32522287277284      1.38006264548863      4.59024727473723
