# Supplementary material for: Asymmetric Ketone Diene Coupling via Stereodivergent Copper Catalysis
Source: J Am Chem Soc. 2026 Feb 2;148(5):4899–912. doi: 10.1021/jacs.5c06735 (PMC12903869; doi:10.1021/jacs.5c06735)
Supplement: Supplementary file 26 [file ja5c06735_si_026.xyz]

151
Coordinates from ORCA-job ts-other E -4936.579001740021
  C          -2.36612951256917     -2.84345188991433      0.46161464870732
  C          -3.48655629986525     -1.99197304410175      0.35709940193747
  C          -4.75988709368886     -2.54938501439313      0.54167668507033
  C          -4.93601156437234     -3.91373665194478      0.73741863979034
  C          -3.83197473055154     -4.75758768741595      0.76649573801636
  C          -2.55923226603155     -4.21629911885072      0.64823408340899
  P          -3.25189861409799     -0.17749230302793     -0.04266678267397
  Cu         -0.89469840272868      0.11708264539128     -0.14111387494963
  C           0.73821960298383      1.50609611737500      0.42414709115509
  Si          1.24062133925649      2.08609412515268      2.14277953461790
  P          -0.68503474129040     -2.08650673535715      0.41247383959658
  C           0.44041574284569     -3.38379120522832     -0.37544313234288
  C           0.85781959902454     -2.98455405055199     -1.79717796001807
  C           2.00347626764114     -3.85300313697397     -2.31903810039580
  C           0.08998579729165     -2.30108352135703      2.12810225575939
  C          -0.74447156453045     -2.12040113618671      3.41206133724409
  C          -1.56521286582932     -3.33711207143107      3.84594657044843
  C          -4.03515861020336      0.01405334181081     -1.75650525224708
  C          -3.42821334158908     -0.76085689921605     -2.94284804513467
  C          -3.68545133275191      0.00219558115816     -4.24780550228404
  C          -4.80368352864626      0.54020179241122      0.79693175168557
  C          -4.57608472654676      1.90607236090198      1.47658955920736
  C          -5.80288733503497      2.29717174100565      2.30720243550839
  C          -5.53885983576140     -0.16408242360242     -1.54586863214819
  C          -5.94678696444833      0.56192408205039     -0.25764935581499
  C           0.94768617174219     -3.56630217351797      2.03278701772892
  C           1.57979320340374     -3.56238739373759      0.64148212141250
  C          -1.63893935750241     -0.87772425139718      3.34639366399821
  C          -0.34670059966832     -3.05525924327629     -2.73220335172483
  C          -3.91946063863812     -2.20526116852630     -3.06886113086079
  C          -4.20907402258829      3.02362940048187      0.50072543792867
  C           2.07519319751574      1.06756668942470     -1.65920018517188
  C           1.63901642734697      0.75183848888852     -0.35614917558139
  C           3.06759995646898      0.15574806346521     -2.37639592059693
  B           4.29706966185285     -0.33101108622169     -1.53136049132691
  O           4.24044427928773     -1.36610677927336     -0.61549011578730
  C           5.61737717828824     -1.76431107579686     -0.32730852269206
  C           5.94090421558853     -2.92597469278626     -1.26473159466743
  O           5.57001215087053      0.16665465791055     -1.68048304895279
  C           6.41946269355676     -0.46099636779209     -0.67128218304701
  C           7.79385417143553     -0.69307659536250     -1.27535235564309
  C           5.70969313819238     -2.21715310871039      1.11903028484134
  C           6.51043637677288      0.50785215979733      0.50209002078548
  H          -5.64029194967834     -1.91954004026528      0.52660139349543
  H          -5.93710526556915     -4.31484234138738      0.86043914724642
  H          -3.95833437375849     -5.82618028371595      0.90848923795930
  H          -1.70174351491086     -4.87528511356703      0.73289796604544
  H           0.78889690390259     -1.45257921193221      2.11552290342141
  H           1.70256029098029     -3.58270251711342      2.82993300684846
  H           0.32773695518365     -4.46383132977751      2.15059648917936
  H           2.29350572313114     -2.73283180521265      0.55107017008772
  H           2.13287440635864     -4.48728385534586      0.44379668443093
  H          -0.11475270980446     -4.33056187074816     -0.43899201011213
  H           1.19770589471356     -1.94156172396460     -1.75765677494968
  H          -0.08395485883811     -2.73058978859349     -3.74400656448839
  H          -0.73232890728055     -4.08114207696752     -2.79026834377148
  H          -1.14979805341502     -2.40389481779089     -2.37976900140369
  H           2.23669907054307     -3.59003530683610     -3.35649300816313
  H           2.91281051940313     -3.71266765095736     -1.72936537390314
  H           1.73150850964784     -4.91589145311974     -2.29801234305093
  H          -3.83860068802873      1.08227321739343     -1.94355754964447
  H          -5.77478781527095     -1.23013296355985     -1.48495916550221
  H          -6.09847927914744      0.22649470182325     -2.40470518773009
  H          -6.17944382176277      1.60183876423649     -0.50290834967055
  H          -6.86694460709775      0.13720236840018      0.16018725815018
  H           0.00493035702702     -1.94422581633255      4.20062351530277
  H          -1.97509531714434     -0.58870835162438      4.34788230578941
  H          -1.12150388656872     -0.02512345703411      2.89446049027188
  H          -2.53018323888273     -1.07628436618673      2.74183146254044
  H          -2.04192381822750     -3.13001034124899      4.80988746241594
  H          -2.35616815452077     -3.56247352319759      3.12648465735017
  H          -0.94660596067435     -4.23066150016792      3.97051662455656
  H          -5.04413547188495     -0.16406004978011      1.60158618199703
  H          -3.73378957774610      1.77544904388721      2.16760455955117
  H          -3.98799158987719      3.94634794538169      1.04472234020226
  H          -3.31953518900145      2.76640161876021     -0.08049076214262
  H          -5.02289052662089      3.24611760859521     -0.19722947354088
  H          -5.61794650724348      3.22963900432799      2.85055461370829
  H          -6.68090801020778      2.45451859597206      1.67078585990270
  H          -6.05116291422396      1.52163729634634      3.03967748934451
  H          -2.34499600541078     -0.76443405949687     -2.79815248707451
  H          -3.24031093427742     -0.53012835474907     -5.09510343282851
  H          -4.75805636590482      0.10813852516141     -4.44990033247264
  H          -3.24093752885610      1.00250288114072     -4.20880260951512
  H          -3.34864526651824     -2.71850963813423     -3.84959290968543
  H          -3.79503075097683     -2.77144497293173     -2.14138272159264
  H          -4.97639451584685     -2.24952723500088     -3.35567354478344
  H           6.74175945057560     -2.48494091523348      1.36838430726820
  H           5.37030900232600     -1.44374416932142      1.80835935049117
  H           5.08347929003198     -3.10288511874682      1.26267629465957
  H           5.23500928973102     -3.73997266240301     -1.07897409069842
  H           5.84769300411666     -2.62431455605804     -2.31215428276591
  H           6.95337117510108     -3.30348976212380     -1.09502450163847
  H           6.86497877486404      1.47535318737541      0.13663508796128
  H           5.53117637166080      0.65873965106256      0.96067420280429
  H           7.20728840860030      0.14530038784930      1.26403429212781
  H           8.26668259156493      0.27082202532875     -1.48251412838977
  H           8.43232834088021     -1.24219571772069     -0.57541476890321
  H           7.73354425870960     -1.25148416160678     -2.21105630611982
  H           2.55167853585840     -0.74200978415027     -2.74568310783670
  H           3.44729203484918      0.67200783065280     -3.26501294772185
  H           2.23062243650250      2.12682443186244     -1.83506356019085
  H           1.97859639911810     -0.20590370746549      0.04851471238400
  H           0.43513372782440      2.42004917209590     -0.10368895318705
  O          -0.63191118006023      0.39241042698747     -2.14557878523367
  C           0.19222861720736      1.15599441049753     -2.76257425399321
  C           0.65993267838112      0.65260052073552     -4.11537409500919
  C          -0.05127695368812      2.64109924186292     -2.68489879820236
  H           1.51220407049116      1.19711863277924     -4.52493511664581
  H           0.90353404080491     -0.40983906817665     -4.05592340910543
  H          -0.18249618210510      0.76704209104034     -4.81056225985252
  C           0.78618530172261      3.59249706382763     -3.28280861094099
  C           0.51938008470975      4.95045951058954     -3.16658749852852
  C          -0.59613158113650      5.39041645989268     -2.45487305972920
  C          -1.44815407421480      4.45572498093620     -1.87519038735454
  C          -1.17994104125183      3.09665991221702     -1.99749183820314
  H           1.67079539471376      3.27188538736442     -3.82454035705279
  H           1.18720443736920      5.67155297470997     -3.62806928728788
  H          -0.79906882832838      6.45228139085740     -2.35922264283028
  H          -2.32628323424976      4.78555173227345     -1.32691978741946
  H          -1.83141758519074      2.35180516336482     -1.55314033411685
  C           2.54124493139001      3.46668518353009      1.83022618885116
  C          -0.22804516007761      2.90587186023181      3.06491782870402
  C           1.92179193894668      0.74734682753580      3.33521573402897
  H           2.67498937345603      3.99058998004582      2.78836226356941
  C           3.90804284161761      2.93466063890349      1.38916239883964
  C           2.03725293318325      4.49413953429827      0.80167609834914
  C           2.30571759352100      1.35300861627853      4.69559765675167
  H           1.05445867758254      0.09612307754112      3.51841889222573
  C           3.06893785525665     -0.14289269846301      2.83703240814191
  C           0.15737070604025      4.12030793691407      3.92503771664453
  C          -1.36354636063368      3.28887460112799      2.11518844425224
  H          -0.61673456286478      2.13079084730885      3.74500610520036
  H          -2.23003088463952      3.66630593916347      2.67413842163304
  H          -1.05935021411071      4.07474080498806      1.41351730654624
  H          -1.68057872123856      2.43131942228785      1.51521097844039
  H          -0.70814563909955      4.46947922790813      4.50310140914137
  H           0.96295203968407      3.90661198028725      4.63319428250574
  H           0.48629343374474      4.95671894261598      3.29920285613861
  H           3.20857644577424     -1.00092507926428      3.50951470575529
  H           2.91655501507630     -0.53208606648180      1.82741683614200
  H           4.01294095902718      0.41029372035913      2.82849391298514
  H           2.68562685657027      0.57430126045515      5.37009557669746
  H           3.09623527708515      2.10600674473253      4.59012469690718
  H           1.45371136739571      1.82718082868748      5.19035182009412
  H           4.57119804535216      3.75706979418705      1.08824569730276
  H           4.41115404206848      2.38712150994098      2.19090711401162
  H           3.81049649246127      2.26409769942379      0.52643793282715
  H           2.71641488215018      5.35499113967142      0.75121472455108
  H           1.99141269707369      4.05549937682496     -0.20101515064234
  H           1.03698660257304      4.87452220984352      1.03128978610679
