# Supplementary material for: Asymmetric Ketone Diene Coupling via Stereodivergent Copper Catalysis
Source: J Am Chem Soc. 2026 Feb 2;148(5):4899–912. doi: 10.1021/jacs.5c06735 (PMC12903869; doi:10.1021/jacs.5c06735)
Supplement: Supplementary file 27 [file ja5c06735_si_027.xyz]

141
Coordinates from ORCA-job ts-good E -4702.810376474189
  C          -4.02437009264555     -1.10828071565638     -0.58422203939095
  C          -4.10282561272359      0.29896432746256     -0.55618229255183
  C          -5.33197629108097      0.91028733432579     -0.83588572849880
  C          -6.44057717882927      0.16592590674972     -1.21535559764609
  C          -6.33929597591661     -1.21762551948305     -1.31851244485948
  C          -5.14457555554876     -1.84313536718736     -0.98963456959550
  P          -2.56177439427473      1.27965553172057     -0.21215114729215
  Cu         -0.95002278220935     -0.22375707822643      0.26821356200066
  C           0.87737119832395     -0.02551127875168     -0.92285480156667
  B           1.33201120035607      1.43584776314700     -0.83617948013181
  O           2.05355356628260      1.99129540974051      0.20948337520250
  C           2.72516296723933      3.17100035704562     -0.29722816315516
  C           2.86040043015824      4.17298074224857      0.83695354686316
  P          -2.46502986289166     -1.92886673425855     -0.00796203202628
  C          -2.33952033725188     -3.47135492022046     -1.10581360054496
  C          -1.16891823131555     -3.39248274029126     -2.09454130415995
  C          -0.95526196406862     -4.72280735934031     -2.82214139748042
  C          -2.93661869498600     -2.94681792693800      1.52628129844367
  C          -3.83938857145221     -2.35721304100643      2.62733462771610
  C          -5.34130781392410     -2.33537923288306      2.33390919582150
  C          -2.28139879139891      2.39040349609139     -1.70291920159526
  C          -2.15599454617062      1.75285845768216     -3.09890662601234
  C          -1.58647114243321      2.78010980905761     -4.08599292241179
  C          -3.23501733940408      2.69985181351249      0.84318854373891
  C          -2.55591670762346      2.82182505654924      2.22480522691888
  C          -3.31154463312394      3.82707576369183      3.10008637536703
  C          -3.22776732305854      3.58206341549856     -1.52634731675220
  C          -3.17988072973715      3.96733743045012     -0.04142320664300
  C          -3.29782820671655     -4.33939933035554      1.00202369882507
  C          -2.30903708110124     -4.65157672345720     -0.12079403279573
  C          -3.36572963660607     -0.96531274498211      3.05120610299839
  C          -1.40813134410441     -2.26850185297212     -3.10363668839382
  C          -3.43868886837273      1.14069867854250     -3.66639900091190
  C          -1.06977961690808      3.17352079548754      2.16521490629516
  C           2.47649472930402     -0.98642574692319      0.77375843206201
  C           1.61448716811975     -1.06960843871000     -0.31684087289726
  C           3.44419382027312     -2.11762459157127      1.06815248385001
  B           4.55764048276414     -1.97200401816942     -0.01918943284361
  O           5.56383645228785     -1.03047999609194      0.01976845483224
  C           6.41563889135632     -1.26518525009868     -1.14056636411051
  C           7.57093014890980     -2.14561699680560     -0.66923352120797
  O           4.56045012325595     -2.70693560828304     -1.18786237925829
  C           5.44182691631005     -2.00843606936739     -2.11634059455561
  C           6.10261397674265     -3.02176958283279     -3.03373426181076
  C           6.93609802153454      0.06777671421077     -1.64793206783610
  C           4.55647663061558     -1.05315423605937     -2.91498798852572
  O           1.17861838801663      2.34919883137423     -1.87885967431420
  C           1.78725731805073      3.61041297512091     -1.47771609476111
  C           0.67394379696453      4.55194046273291     -1.02650112455103
  C           4.10490759709147      2.71703943222851     -0.77248310242217
  C           2.50657485104340      4.19961768279035     -2.68111230761717
  H          -5.42825040524143      1.98794505907788     -0.77593718225721
  H          -7.37706388712151      0.66616930455788     -1.44104188471914
  H          -7.19479188175616     -1.81018111859757     -1.62679245535224
  H          -5.09974818189542     -2.92593645668138     -1.02081152104513
  H          -1.95009820279622     -3.04393173000766      1.99919391957328
  H          -3.25115661326945     -5.08258267274976      1.80858794807314
  H          -4.32053710685169     -4.35879958786070      0.60697347746745
  H          -1.29775410785745     -4.75967415743704      0.29630987618791
  H          -2.55309782687974     -5.59107061765102     -0.62804913695958
  H          -3.26413335429875     -3.53941097320096     -1.69565263789066
  H          -0.26076659404907     -3.16079064056320     -1.52071065452512
  H          -0.54339724413686     -2.13487733739398     -3.76126511418884
  H          -2.28166088556561     -2.49389987958478     -3.72792804601856
  H          -1.59537955207848     -1.31581339986834     -2.59682143436744
  H          -0.15487133849407     -4.62852531407276     -3.56292584051799
  H          -0.67864736798609     -5.52674429280300     -2.13438054235899
  H          -1.86734639793479     -5.02539804376301     -3.35136941716925
  H          -1.26960326347411      2.75141926336287     -1.46869577576614
  H          -4.24519890758047      3.32544583522892     -1.83965154168677
  H          -2.91245121338731      4.42791029896858     -2.14923047893996
  H          -2.23868142113389      4.49623125995151      0.14377117617765
  H          -3.98802404385111      4.65877227572883      0.22161727175999
  H          -3.69251610333855     -3.03216788901717      3.48537564050743
  H          -3.88195197701735     -0.64233172073886      3.96150695750240
  H          -2.28595939592984     -0.92848306117924      3.22707703364203
  H          -3.59309228868877     -0.23568896538836      2.26563958705123
  H          -5.88241230049045     -2.05934916309002      3.24509800159077
  H          -5.59147907628928     -1.59854195963232      1.56701182631840
  H          -5.72008774230596     -3.30965787411209      2.01038629461962
  H          -4.28489585663321      2.44474689324751      1.03361730735183
  H          -2.63228672686672      1.83537922101097      2.69995426182641
  H          -0.62411678703793      3.06878449190323      3.15928429616220
  H          -0.51877479182175      2.50100359274234      1.49898506364097
  H          -0.91624742419135      4.21083280817823      1.84618553959119
  H          -2.88385078628422      3.85732115998517      4.10735625573138
  H          -3.24508843679955      4.83847544107247      2.68288328257312
  H          -4.37185762340328      3.56605977685640      3.18945500466440
  H          -1.40777505696585      0.95427392824570     -3.00417737150268
  H          -1.37243878157335      2.30419670232154     -5.04836502273540
  H          -2.30090565613191      3.59059206004683     -4.26925604474839
  H          -0.65318857426101      3.20768699070609     -3.70845261613116
  H          -3.25640020827293      0.79158748903132     -4.68825308323919
  H          -3.78952713594677      0.28807320636693     -3.08208076108477
  H          -4.24974163275010      1.87640257377151     -3.71105915587937
  H           7.51811125182873     -0.07470646714100     -2.56469006735770
  H           6.12103103472846      0.76374633737508     -1.85142984854657
  H           7.58943456011203      0.51689535791279     -0.89450904273609
  H           8.07681072403078     -1.64609866292081      0.16135426345639
  H           7.20431785813337     -3.11315866229334     -0.31422398529067
  H           8.29909474666707     -2.31532233386275     -1.46824418796708
  H           3.77389867840157     -1.63258694042592     -3.41230252482044
  H           4.06581284208359     -0.33318189937959     -2.25297130907346
  H           5.12817133902037     -0.51222773248984     -3.67523055705708
  H           5.34538334778141     -3.49037676573194     -3.66846068292602
  H           6.83335575646012     -2.52693153602319     -3.68215678912773
  H           6.60745626803258     -3.80614896271445     -2.46722961945535
  H           3.83264449747065     -2.02644843064532      2.09013930127133
  H           2.94881514221401     -3.09057627027101      0.96188116533498
  H           2.82502102240296      0.00261391856699      1.05160131399754
  H           1.45572799700133     -2.07508011231059     -0.71719183100116
  H           0.39067302196573     -0.31247274512024     -1.85825345827542
  H           4.71738589526616      3.55910234496353     -1.10985158433439
  H           4.61471717079729      2.21591570318721      0.05490862940217
  H           4.01058548040365      1.99866268243206     -1.59234516256005
  H           3.29972746447207      5.11003456495069      0.47896905103698
  H           1.89381235559042      4.38591306891020      1.29852240599804
  H           3.51943575265843      3.75676087420833      1.60443743056240
  H           3.04692038079042      5.10932877920013     -2.39841432321709
  H           3.21268855751756      3.48932806641080     -3.11406803896404
  H           1.77456732484066      4.46382270503513     -3.45005247143050
  H           1.07420297337257      5.53010959499532     -0.74298819479320
  H          -0.03262865529814      4.69968801857753     -1.84895454986039
  H           0.13702072258801      4.13329427053315     -0.17279430134878
  O           0.03846087058130     -0.07786693877592      1.98237172796253
  C           0.93642028268466     -0.87283884905740      2.42595932958571
  C           1.89051732351389     -0.31507985911004      3.42312855287954
  C           0.61591229684163     -2.34935522238892      2.48687889511552
  H           0.12332791172134     -2.63438426988744      1.55405489055723
  H           1.49253683190371     -2.98210051023877      2.62650069206197
  H          -0.07340133120572     -2.52960797014271      3.32444064829296
  C           2.59119756945958     -1.11493118929248      4.33526947079223
  C           3.46098633746673     -0.54459044501907      5.26163648976184
  C           3.65015955379375      0.83200748896964      5.29199246763933
  C           2.95660153799815      1.63783190809996      4.38738615973428
  C           2.08661723954829      1.07408547781728      3.46788897977608
  H           2.45094563450670     -2.18998234705017      4.34059914121813
  H           3.99025078869153     -1.18223308832567      5.96331099795087
  H           4.33000619758142      1.27543484653396      6.01262990315556
  H           3.09800451415257      2.71487401576941      4.40378657469220
  H           1.55522174094356      1.68871732266110      2.75083929517092
