# Supplementary material for: Asymmetric Ketone Diene Coupling via Stereodivergent Copper Catalysis
Source: J Am Chem Soc. 2026 Feb 2;148(5):4899–912. doi: 10.1021/jacs.5c06735 (PMC12903869; doi:10.1021/jacs.5c06735)
Supplement: Supplementary file 28 [file ja5c06735_si_028.xyz]

141
Coordinates from ORCA-job ts-other E -4702.798770424957
  C          -2.28528550242395     -1.60867932334097     -2.17524514496516
  C          -3.28925230009599     -1.35514422693616     -1.21465871840178
  C          -4.55006318621832     -1.93742943150960     -1.39731517432491
  C          -4.85035582576137     -2.67244386395765     -2.53759305264354
  C          -3.88356932689544     -2.84761602762162     -3.52158543309807
  C          -2.60812725709657     -2.33346587621945     -3.32617642683578
  P          -2.90743153599760     -0.25226613164077      0.23995939933807
  Cu         -0.72194656096340      0.34737797651721     -0.00436209315895
  C           0.87400506198857      0.62504578889343      1.44230409496463
  B           1.08858540087266     -0.71463634223629      2.15448665806436
  O           1.77555409680763     -1.81796171997022      1.65176616707618
  C           2.17757687544207     -2.63853625155101      2.78574817854192
  C           2.12395405561495     -4.10289781784395      2.38054541286637
  P          -0.56636148407039     -1.02829813879559     -1.82462668011606
  C           0.20370501447676     -0.57526068194237     -3.48104331034210
  C           0.20830745938400      0.94171011803793     -3.70858971110341
  C           1.12718579981774      1.34134563423889     -4.86494739174373
  C           0.56046036105426     -2.54426996486005     -1.57653807190256
  C           0.02764523242174     -3.86074410335996     -0.97039985227725
  C          -0.63299560096246     -4.83149631005313     -1.95132206939518
  C          -4.07579231165483      1.22121978206874      0.09194608726239
  C          -3.99383614644711      2.09627500041840     -1.17193587293071
  C          -4.48007230266399      3.51528962875058     -0.85279076611040
  C          -3.94730726565915     -1.02786342578092      1.61557888508700
  C          -3.15235921478853     -1.21847102267398      2.92556884342025
  C          -4.00004265946790     -1.97034448001991      3.95590702787398
  C          -5.44972029736704      0.69942776968872      0.51551220388207
  C          -5.23433591817523     -0.17140444528659      1.76007438849225
  C           1.33993266941246     -2.67244596414742     -2.89085278163242
  C           1.57881033640462     -1.25994519692645     -3.42060398950401
  C          -0.89339655866110     -3.60658824786429      0.22531095466569
  C          -1.21449261161791      1.44359917436798     -3.94947908285172
  C          -4.75069926460280      1.53378336492556     -2.37647062692214
  C          -2.59781079878896      0.07853377778820      3.51391908391046
  C           1.99809986527102      2.34653827903785     -0.00361529768423
  C           1.66292327546722      1.02439541178385      0.34627155799071
  C           2.93195518625632      2.58954374134480     -1.18906327756354
  B           4.19218931111990      1.68371775855963     -1.01439888514815
  O           4.26645904192613      0.40902311396751     -1.54114328833921
  C           5.58231306409334     -0.12806739728409     -1.21785588689958
  C           6.45773701299247      0.07606097848713     -2.45141680724467
  O           5.29500191432088      2.00863986445513     -0.25799786532605
  C           6.01302357724201      0.76424647443629     -0.00123464758224
  C           7.49874254971756      1.06336436566080      0.08464287966034
  C           5.42697727479689     -1.60796729406106     -0.90762274739592
  C           5.48965804456721      0.23469083417640      1.33011566358200
  O           0.73564416607208     -0.89922869101477      3.48274269373079
  C           1.15317245376412     -2.22097562777659      3.90761247638672
  C          -0.08593759419797     -3.11010141678248      3.96633447127783
  C           3.61630882549441     -2.25140538623919      3.12155414356054
  C           1.75301080095099     -2.10493084030748      5.30267731559796
  H          -5.31977980844369     -1.81479562900156     -0.64468865276673
  H          -5.84101680788320     -3.09883408653141     -2.65970037996425
  H          -4.11181601053608     -3.40651101444358     -4.42361819350716
  H          -1.84403265669558     -2.52573496036471     -4.07279087188826
  H           1.25484039099481     -2.14581305141196     -0.82260940986013
  H           2.27781023101269     -3.22007175859496     -2.73080804538787
  H           0.75490499816249     -3.23494395819037     -3.62952133128532
  H           2.25028734829912     -0.70855380587053     -2.74853203928025
  H           2.04755044797942     -1.27452214234669     -4.41037917467253
  H          -0.37710552100719     -1.04660856671899     -4.28833121925706
  H           0.57074533771366      1.40868923398845     -2.78393705814283
  H          -1.23427770259246      2.53315688647595     -4.05232910873567
  H          -1.63257686435847      1.00420778907797     -4.86446202982132
  H          -1.87012712568991      1.18580189705475     -3.11314060733366
  H           1.06824151936171      2.42093919449951     -5.04009701869452
  H           2.17294085052353      1.09431987477922     -4.65915411818209
  H           0.83164290729550      0.83759207920960     -5.79395454835069
  H          -3.70560486083230      1.84330109739267      0.92291944239130
  H          -5.90621403407375      0.12685316574319     -0.29721292452994
  H          -6.13396886985451      1.52822119390040      0.73545651961513
  H          -5.12653809423007      0.49011289692254      2.62637317158730
  H          -6.10244314557069     -0.80907036892877      1.96040736913784
  H           0.92794833455938     -4.36390113364260     -0.58556670924551
  H          -1.01779405654707     -4.51880664592492      0.81999486313079
  H          -0.48535747149579     -2.82106705122886      0.86716657501592
  H          -1.88819296819642     -3.29559043694869     -0.10717260562554
  H          -0.92131480795071     -5.74444924390107     -1.41906985056593
  H          -1.54014113349455     -4.40832432579108     -2.39026274070848
  H           0.03991272222506     -5.12528662886262     -2.76195006923576
  H          -4.21108670259184     -2.03101806807093      1.25903481491593
  H          -2.29032524884460     -1.84819759420810      2.67235064758940
  H          -2.00950885572187     -0.13465709147515      4.41119567945774
  H          -1.92462961756810      0.57674250034488      2.80900771290159
  H          -3.39511795325753      0.77524786001570      3.79628408965711
  H          -3.41115810009764     -2.19444673559925      4.85134598561372
  H          -4.86160097575913     -1.37120396993415      4.27194759640451
  H          -4.37618345449015     -2.91678407498380      3.55183566032634
  H          -2.93161781908762      2.17724699114760     -1.42724335260881
  H          -4.38593195674167      4.15827791307798     -1.73400674970863
  H          -5.53382217661114      3.52076923826152     -0.54977521464300
  H          -3.88583030948423      3.96076508427206     -0.04776303858973
  H          -4.58704019997293      2.17775185885913     -3.24682358646004
  H          -4.42021921035677      0.52675150541189     -2.64287739890245
  H          -5.83099952247574      1.50078862296200     -2.19231936609124
  H           6.37434584582923     -2.03450032613444     -0.56124369628725
  H           4.65988882823839     -1.77292801148501     -0.14768259692687
  H           5.12605025205071     -2.13880061223531     -1.81585331320417
  H           5.98034685603487     -0.41073303346221     -3.30630244370445
  H           6.56730428777328      1.13987266406669     -2.68077924378219
  H           7.45190262957748     -0.35966250568096     -2.31371412710552
  H           5.63494454293508      1.00192029564819      2.09555950159343
  H           4.41933765587518      0.01464711547980      1.26897314762150
  H           6.02143904510011     -0.67083477865633      1.63728427140264
  H           7.69155802399013      1.69704143665124      0.95462598169371
  H           8.07057489738314      0.13703493605224      0.20396948069197
  H           7.85550618720012      1.58621418958566     -0.80438400766373
  H           2.43097562475716      2.35248533590052     -2.13659060478867
  H           3.21344402973219      3.64670718790055     -1.22802435072218
  H           2.12504175550753      3.02795062249654      0.83139077111282
  H           2.02282212921087      0.23116949803033     -0.31553923836168
  H           0.56484207168515      1.43338664304473      2.10874220594153
  H           4.00692026059527     -2.84214483677329      3.95535385823005
  H           4.24198365424845     -2.43744225884388      2.24477724221698
  H           3.69181452088024     -1.18992268749574      3.37326183490726
  H           2.38934745804964     -4.74412141507056      3.22761126548496
  H           1.13453006515526     -4.38783186854435      2.02134270339186
  H           2.84582790692989     -4.28314532137919      1.57825648752950
  H           2.14873994022169     -3.07031563450885      5.63522530711580
  H           2.55257998680477     -1.36356513842671      5.33603907632865
  H           0.97376073667569     -1.79567615508231      6.00482848500606
  H           0.15552466358390     -4.10177115678212      4.36126027940251
  H          -0.81895886854562     -2.64359224467875      4.63052997969685
  H          -0.54377768928993     -3.22853257234016      2.98325353900049
  O          -0.76581983666684      2.25865956052654     -0.73771901967215
  C          -0.01383179272572      3.24107491463283     -0.41262160250657
  C           0.36280411439555      4.18978752809252     -1.53310755480689
  C          -0.22280848641012      3.87483436656639      0.93223875116140
  H           1.19140214672733      4.85637727476716     -1.29098974409590
  H           0.61128240431155      3.62757583414687     -2.43455599583943
  H          -0.51826997843243      4.80849465161651     -1.75060580647310
  C           0.49474656512007      4.99520439132260      1.37461073374215
  C           0.24659998318772      5.55415805620965      2.62138961601444
  C          -0.72556280084603      5.00799223317381      3.45846522467780
  C          -1.44894299992924      3.89947194754081      3.03001732349476
  C          -1.20267505200144      3.34684912020978      1.77869348388732
  H           1.27004829237003      5.42574235617815      0.74943038885407
  H           0.81658532846425      6.41966202556599      2.94548264579518
  H          -0.91451461639657      5.44395328172565      4.43424115917125
  H          -2.20679881608604      3.46070411325254      3.67271403386803
  H          -1.75496800205800      2.48145724717254      1.43225421941744
