# Supplementary material for: Asymmetric Ketone Diene Coupling via Stereodivergent Copper Catalysis
Source: J Am Chem Soc. 2026 Feb 2;148(5):4899–912. doi: 10.1021/jacs.5c06735 (PMC12903869; doi:10.1021/jacs.5c06735)
Supplement: Supplementary file 29 [file ja5c06735_si_029.xyz]

141
Coordinates from ORCA-job ts E -4702.804470210676
  C          -2.88051641924179     -2.70277877237174      0.10650854449481
  C          -3.92350789516720     -3.60121791359165     -0.15175111148471
  C          -4.20049134680531     -4.65762290330564      0.70749604356186
  C          -3.43888830074497     -4.83069761226735      1.85797146990622
  C          -2.44850998767284     -3.90670188704902      2.16696658172047
  C          -2.17173098450416     -2.82770376529043      1.32238870613440
  H          -4.53403012307760     -3.48234041814112     -1.03852095813405
  H          -5.00503784862037     -5.34760257705637      0.47324613853197
  H          -3.63452005625061     -5.66237629819523      2.52748917886715
  H          -1.89848671018940     -4.01861935606086      3.09585290179340
  P          -0.96324249698803     -1.50230524383937      1.76781492512256
  P          -2.41067853822366     -1.35687018728177     -1.09990914452372
  C          -1.94495945281946     -2.22545893342036     -2.70806829800631
  C          -1.60923170799717     -0.53586404354200      3.27893028133365
  C          -0.75654885317931     -1.02846236880533      4.45446912620500
  H          -1.25736722461102      0.47358729518076      3.01810972540826
  C          -3.11980958561053     -0.37223815263121      3.55819577367878
  C           0.63121752123199     -1.36776404887395      3.91299571152631
  H          -0.71961718684883     -0.27501338126851      5.25155030791483
  H          -1.19304821660564     -1.93732509081097      4.88667077540697
  C           0.42219186790767     -2.33196481033513      2.73534556015345
  H           1.13733428627356     -0.45791425262382      3.55922421163705
  H           1.26519429503063     -1.81814703122759      4.68375796517490
  C           1.65461470393817     -2.60302253231644      1.86240967342421
  H           0.06356147443202     -3.29108061398736      3.13877301216878
  C           1.32240252614718     -3.61923303808401      0.77011473691498
  H           1.92262415484482     -1.65610362974226      1.37536296477105
  C           2.84572186425290     -3.07937255318525      2.69758016798193
  H           2.19492033254631     -3.82177173532599      0.14073825051595
  H           0.99155054864280     -4.56875982613430      1.21026490441282
  H           0.52987966518152     -3.24685236013603      0.11501605258139
  H           3.69860463713873     -3.30041541142119      2.04726656601545
  H           3.16980046222841     -2.32285256436865      3.41757558442194
  H           2.59774563536003     -3.99556683671200      3.24832223993578
  C          -3.25596671866341     -2.73843253995601     -3.30622071148321
  H          -1.63492246731435     -1.35103771127164     -3.30488931384327
  C          -0.74106917191505     -3.18469990219480     -2.69840059921575
  H          -3.54835537272564     -3.67289844671173     -2.81933441470669
  H          -3.13688497130236     -2.96869310829843     -4.37194903331246
  C          -4.32080359959055     -1.64533425435894     -3.11133797185668
  C          -4.10348790178466     -0.86674290005757     -1.78207141274500
  H          -4.24836115684365     -0.94267551647574     -3.94726032977432
  H          -5.33146519443102     -2.06641356919054     -3.15199366215919
  H          -3.18418914599842      0.53082398758265      4.18442510601689
  C          -3.91004456908005     -0.09186369885011      2.27776480388172
  C          -3.77701980299462     -1.50736014341064      4.34651431187225
  H          -4.89804504224525      0.31617864033861      2.51454871237486
  H          -3.38530610652965      0.62700041988086      1.64210158581219
  H          -4.06230574923894     -1.01298163599973      1.70848067934344
  H          -4.83201786960367     -1.26682985550662      4.51632772733618
  H          -3.74191483542665     -2.45214750776550      3.79721999274267
  H          -3.31500291963439     -1.65752958427465      5.32635859916850
  C          -4.26683826931384      0.66552590774348     -1.90712747222083
  H          -4.83078604712278     -1.19888098559952     -1.03142776296893
  H          -4.04353575970555      1.08331361548616     -0.91553212155500
  C          -3.29307339140519      1.31663789060769     -2.88764961608223
  C          -5.71467585502648      1.01749407606883     -2.26073961661595
  H          -3.41176828168893      2.40275936283719     -2.86633949476203
  H          -2.25634382298374      1.11001960703781     -2.60553388710954
  H          -3.45562494614838      0.97983876728986     -3.91724841652704
  H          -5.85203176991423      2.10347637489487     -2.29173526514343
  H          -5.98622275548288      0.62536276962396     -3.24751636757738
  H          -6.41702739832323      0.60560060030603     -1.52773222609591
  C          -1.00414633436315     -4.53207353629628     -2.02175097134986
  C          -0.24120048005677     -3.41996648797816     -4.12999825104841
  H           0.05840932916930     -2.67269126959180     -2.14715724730002
  H           0.69800633308392     -3.98225348883784     -4.11854790654699
  H          -0.96615642843972     -3.99860696372276     -4.71385192067695
  H          -0.05999433727459     -2.47652609041643     -4.65541455192555
  H          -0.08647472350470     -5.12944686212766     -2.02491035492705
  H          -1.32514253625740     -4.42420428267595     -0.98362890670839
  H          -1.77082941880837     -5.10500012622558     -2.55569836629706
  Cu         -0.70218810622766     -0.24103853965480     -0.11567167223995
  B           4.31365958340017      1.68149711042996      0.43383343719950
  O           5.22084089644854      0.85375569087917      1.05680093153235
  O           4.89778516891688      2.80883391010169     -0.09708565718083
  C           6.34341618674198      2.64974066854137      0.00514485730278
  C           6.48527328950762      1.57178151075330      1.14087530050765
  C           6.82514096968625      2.15457604574804     -1.35409171657195
  C           6.95986933445835      4.00128405250845      0.32627059555845
  H           7.91578943319477      2.06889827747351     -1.38706816440359
  H           6.38288586233278      1.18513734251471     -1.59394026645202
  H           6.50895677749269      2.86919704848505     -2.11923957519057
  H           6.79946512919630      4.68225952053804     -0.51410100515220
  H           6.51375086728806      4.44777845137703      1.21657966763388
  H           8.03902780720250      3.90134556846769      0.48377442659409
  C           7.61721080796471      0.57794385641803      0.93955936607175
  C           6.54921063881098      2.17904896863022      2.54076535477621
  H           7.62359691989536     -0.13717270947096      1.76698570704973
  H           7.49244435119539      0.02357899269825      0.00752038296473
  H           8.58426437483311      1.09160228596360      0.92290127241463
  H           6.45605820341632      1.37550399492074      3.27637499148104
  H           7.49708540045960      2.69824271443575      2.71117861179152
  H           5.72743944168437      2.88344811712657      2.69988441820909
  C           2.00918651243551      1.90342722727706     -0.77237688552847
  C           2.77217497931916      1.43220571121955      0.43572368423354
  H           2.39101297927867      1.96576219991253      1.32602148163480
  H           2.54986851665155      0.37454281584926      0.64562038320716
  H           2.57225722122569      2.38111248345496     -1.57024069670898
  C           0.65276314651556      2.17777047515760     -0.69049385039442
  C          -0.22189780558593      1.83013525629354      0.36699435265326
  H           0.19675332245010      2.66953635813140     -1.55037105297665
  B          -1.49518258672035      2.66840754241930      0.50179297965499
  H           0.27199037080970      1.55985150732692      1.30506141247759
  O          -2.11796715345572      3.32230584746446     -0.55726178192789
  O          -2.06555721843550      3.02148346604076      1.71975363256768
  C          -3.12688022012097      3.98561142965118      1.47030672261704
  C          -2.81564214165990      4.46205881576548      0.00495976416379
  C          -3.03258002857584      5.07649745861923      2.52749250788088
  C          -4.46769051696668      3.26989583064734      1.59463778626862
  C          -1.83999129348514      5.63886136050998     -0.04504270372982
  C          -4.04043035961289      4.76245386495231     -0.84365954873958
  H          -3.75660327866379      5.87350463008063      2.32697938038887
  H          -3.25805625565657      4.65071523779498      3.50943772929020
  H          -2.03196637487579      5.50960611936909      2.56606345584002
  H          -5.29937661419634      3.97404391663264      1.49462549067741
  H          -4.57888403938502      2.48792714201739      0.83959949768149
  H          -4.52732133428123      2.80189761080910      2.58061250408790
  H          -2.29852870693034      6.56255960950321      0.32061597556218
  H          -0.94394664489653      5.42920325530203      0.54658209643676
  H          -1.53044551500788      5.79044935048525     -1.08269655833728
  H          -4.62057762360446      5.58126827855484     -0.40550357754644
  H          -3.72404399827314      5.06712324912784     -1.84541718720048
  H          -4.68489364688172      3.88657624463669     -0.93895778508317
  O           1.07142995121650     -0.75742541091806     -0.96570584972419
  C           1.66039011132419     -0.09516767168504     -1.87923257374226
  C           3.09764330913474     -0.40045914652346     -2.12919179605029
  C           0.84952142312653      0.39275793468274     -3.06184477377839
  C           3.78521278915947      0.08908713977258     -3.25042361715707
  C           5.09133672071891     -0.30366750419990     -3.51078081306312
  C           5.74755674313900     -1.18188313012308     -2.64963709147003
  C           5.08360132969149     -1.65741358351350     -1.52224142909910
  C           3.77140011176143     -1.27931938568655     -1.27062761420136
  H           3.29505060399032      0.77553142178508     -3.93146782790075
  H           5.60344755488144      0.08023295010835     -4.38794989410495
  H           6.76879153310883     -1.48757650321706     -2.85560071710440
  H           5.58765709225114     -2.33331295968924     -0.83805979833619
  H           3.23774322923727     -1.67129285212830     -0.41383957640204
  H           0.84117607775593     -0.39475684526854     -3.82805671555979
  H          -0.17499343183298      0.57314056817415     -2.73233097501788
  H           1.23997427091275      1.30546310685669     -3.51621632591663
