# Supplementary material for: Asymmetric Ketone Diene Coupling via Stereodivergent Copper Catalysis
Source: J Am Chem Soc. 2026 Feb 2;148(5):4899–912. doi: 10.1021/jacs.5c06735 (PMC12903869; doi:10.1021/jacs.5c06735)
Supplement: Supplementary file 30 [file ja5c06735_si_030.xyz]

124
Coordinates from ORCA-job ZR11 E -4317.991031667794
  C          -4.48165428146421      0.70034621839993      3.60283790128211
  C          -3.31764899089816      1.10879397622620      2.96505136102886
  C          -2.93841869398955      0.57148638562900      1.73000436557262
  C          -3.73081374650141     -0.44548230303219      1.14972384229313
  C          -4.92771332377157     -0.80580092891395      1.78155051623760
  C          -5.30404501357553     -0.24276069118667      2.99417572915298
  P          -1.47132982701007      1.20228885659039      0.78573019038035
  Cu         -1.11654043541058     -0.33512709406403     -0.81743543788955
  C           0.68962968087585     -3.61123425792356     -1.52882151916155
  C           1.56688093223557     -3.66269431564169     -0.29314503487513
  B           2.92363224634455     -2.89832398395758     -0.50204046196630
  O           3.28084419306651     -1.77823657922687      0.22198825250149
  C           4.62051783803344     -1.38132861182242     -0.19287821621144
  C           5.57856684111486     -1.89480966054613      0.87879489693777
  P          -3.12493796732756     -1.27978421268757     -0.40065949271625
  C          -2.94587580217018     -3.11691167040633     -0.05109423480766
  C          -2.02184859202868     -3.55458041718335      1.09581028079628
  C          -1.66861546601751     -5.03835865875109      0.94446905859019
  C          -1.80617933320230      3.01550621316426      0.34564922192512
  C          -3.18668416076767      3.46224270182775     -0.17062074580588
  C          -4.26734350500756      3.65531852835328      0.89539977956433
  C          -0.17275165216629      1.63959509548666      2.08646904305435
  C           1.04855275253979      0.71016620093489      2.00764170410597
  C           2.17666325724406      1.18778552430708      2.92643626603953
  C          -1.19305474744092      3.82358309507662      1.49312712087630
  C           0.12134392507874      3.13296800804682      1.85468034020339
  C           0.65725337402822     -0.72330134809684      2.35993891858430
  C          -4.70630642414429     -1.53835027536014     -1.40459157955911
  C          -4.62249466936008     -0.95215267696721     -2.83290379937938
  C          -5.95962342872101     -1.13404067039515     -3.55856914799782
  C          -5.02757879134089     -3.05382542596173     -1.34591058696958
  C          -4.36089401768445     -3.69452144442144     -0.12267592999247
  C          -2.55583327209375     -3.28079186852986      2.50283181032386
  C           0.25557136042332     -2.47290115275701     -2.10959596892305
  C           0.53328790402661     -1.09924252789883     -1.68742648819706
  B           0.63939092589122      0.01050357721456     -2.71448314723916
  O          -0.04627662312477      0.05137894408595     -3.93470529869865
  C           0.57273627988709      1.07743820352167     -4.74465274163265
  C           1.65117560066617      0.39746823043992     -5.58904397783510
  O           3.86979101589725     -3.24639824667792     -1.43648610724571
  C           4.77958802114048     -2.11622067310724     -1.57422086626731
  C           6.17537420702723     -2.64435146009135     -1.85972222869744
  C           4.26826143692079     -1.29200765324370     -2.75407020577888
  C          -3.69726917793116      2.53311994844916     -1.27429624586000
  C          -3.46769469034396     -1.50910324801412     -3.66732506880657
  O           1.47230499502554      1.13086850677123     -2.57608063021282
  C           1.17396624905980      2.03858377972392     -3.66149846514399
  C           2.45346960119294      2.74917735114425     -4.07412605830766
  C           0.15270847282784      3.04990607891490     -3.14193033507593
  C          -0.48525268457939      1.70248265956622     -5.63987780195667
  C           4.66655522142795      0.13634885168189     -0.27340319375348
  H          -5.57302126290022     -1.55121980489331      1.33067537695820
  H          -6.23081602576623     -0.54944041936398      3.46872513800978
  H          -4.75813373691824      1.13479349152722      4.55828563734092
  H          -2.71127703680357      1.88132298318928      3.42653874329336
  H          -1.12453404034811      3.12919965066274     -0.51056333652765
  H          -1.03953202008709      4.86900949479009      1.19497583612656
  H          -1.85919794025451      3.83175466496312      2.36444806793255
  H           0.83067966575630      3.23629920963500      1.02185985918175
  H           0.58785284618884      3.57971959885158      2.73888439197676
  H          -0.63137318775905      1.51873520440843      3.07851882093137
  H           1.41628795903983      0.72049900006803      0.97097916124128
  H           1.51817813096477     -1.39025503061312      2.26337784556989
  H           0.27414375763269     -0.78158545738975      3.38675368947226
  H          -0.12166568822184     -1.09572294727144      1.68352054723190
  H           3.00982251378632      0.47890174335640      2.88959140386773
  H           2.55921736551594      2.17010207171239      2.63382347762924
  H           1.83405897643753      1.24941461283340      3.96705431439736
  H          -2.42307769624156     -3.41635875148236     -0.97616313691069
  H          -4.92030152970063     -3.47808374442686      0.79398136902244
  H          -4.33638894057521     -4.78602775187453     -0.22490078446492
  H          -4.63084650860642     -3.53818777892076     -2.24495079839230
  H          -6.11065595157992     -3.21727948712166     -1.34966642041669
  H          -3.00422938821322      4.44814943132385     -0.62593981665744
  H          -4.57410440842287      2.96138885968482     -1.77108763962732
  H          -2.93272158474341      2.34089242184256     -2.03446028713605
  H          -3.99512087555283      1.56791221301255     -0.84973311609620
  H          -5.15640763360213      4.09966446668470      0.43594035743264
  H          -4.56583163953972      2.70427541869667      1.34278043931199
  H          -3.94299088522682      4.32538732963516      1.69699335750758
  H          -5.49041287053719     -0.98277910107816     -0.87438161843873
  H          -4.44936548391805      0.12643514612257     -2.71837719298879
  H          -3.43233802909097     -1.00851554136628     -4.63995044721112
  H          -2.49959383952279     -1.34249553915880     -3.18370427413097
  H          -3.57952745021623     -2.58219788366745     -3.85653825643387
  H          -5.94333303525565     -0.62352136194504     -4.52676375422695
  H          -6.16396285724578     -2.19333981256433     -3.74941259382800
  H          -6.79277836027690     -0.72766672226735     -2.97433453313386
  H          -1.09093308932898     -2.98756996655317      0.96615011486821
  H          -0.90322134784285     -5.32281434877126      1.67360581090269
  H          -2.54493982780153     -5.67330459263509      1.11841628928834
  H          -1.27405445092722     -5.24735850468481     -0.05464254297673
  H          -1.84056363212219     -3.65025981647952      3.24479736906943
  H          -2.71007134975424     -2.21625456265738      2.69066810208008
  H          -3.50681702338350     -3.79713217072229      2.67807559359135
  H           5.63359679624509      0.47067825875963     -0.66425278293306
  H           3.87096558459569      0.52574608850668     -0.91268044670107
  H           4.54151876449448      0.55839953342526      0.72850437043353
  H           5.28104438724108     -1.47817206881233      1.84538907444274
  H           5.53767320963045     -2.98551161143981      0.95030778569958
  H           6.60978694110841     -1.59190107289827      0.67394421783241
  H           4.22109877543034     -1.94002703390661     -3.63381329029315
  H           3.26248659905076     -0.90955776523896     -2.55935489112002
  H           4.93277635763599     -0.44998259164405     -2.97228042708982
  H           6.18067069492897     -3.14747487770261     -2.83051803391783
  H           6.89572851404390     -1.82040710011737     -1.89804441752704
  H           6.49788586122677     -3.36011146071410     -1.10156672040125
  H           1.05167159454403     -3.22992214860172      0.57751771334280
  H           1.77183883886787     -4.71098556699904     -0.04107348917364
  H           0.43853227040195     -4.55961203158517     -1.99700817078305
  H          -0.34469474856151     -2.58063858292915     -3.01456265320315
  H           1.26832731698713     -1.01121015135159     -0.88184436459188
  H          -0.07096267701960      2.55029209295168     -6.19600237522735
  H          -0.83817338368841      0.95978210546080     -6.36106009618707
  H          -1.34312965906964      2.04592577594053     -5.05806328136626
  H           2.12076478421962      1.09688978775115     -6.28787498722138
  H           2.42448085002811     -0.04002531036644     -4.95054373951425
  H           1.18766766008054     -0.41066891628135     -6.16130486893285
  H          -0.08166947952099      3.81559573015384     -3.88795780599181
  H          -0.77200194240893      2.54077360989259     -2.85366904423665
  H           0.56892918150217      3.54090729728720     -2.25700244691712
  H           2.28370708285294      3.36943302282215     -4.96079020377572
  H           2.79091368685736      3.39881543552504     -3.26113522751166
  H           3.24925853735874      2.03413275832965     -4.29067854425743
