# Supplementary material for: Asymmetric Ketone Diene Coupling via Stereodivergent Copper Catalysis
Source: J Am Chem Soc. 2026 Feb 2;148(5):4899–912. doi: 10.1021/jacs.5c06735 (PMC12903869; doi:10.1021/jacs.5c06735)
Supplement: Supplementary file 31 [file ja5c06735_si_031.xyz]

134
Coordinates from ORCA-job ZS5 E -4551.786806315144
  C           1.29271072578728     -2.91909851609040      1.16175611922724
  C           2.45354017178838     -2.51965268721379      0.46494343534303
  C           3.60829524735164     -3.30498333407157      0.55964247298917
  C           3.63742542550804     -4.45560387724836      1.33763258477506
  C           2.49652358704836     -4.84548623549729      2.03078241299129
  C           1.33887805969033     -4.08308132762406      1.93881650647743
  P           2.42176958066471     -0.99834836333453     -0.59668686892825
  C           4.03843161837395     -0.04799524333130     -0.29232714842158
  P          -0.22250910659945     -1.86912788070837      1.00594026058253
  C          -1.11858507395049     -2.10659816766961      2.66475672108098
  Cu          0.51153540064207     -0.00917991208027     -0.06003916488643
  C           3.04794526656536     -1.70500520711216     -2.24714342578342
  C          -1.53694550241345     -2.84082764794728      0.07105164436479
  C          -0.02301877128638      1.94281340424729      0.58627264326595
  Si          0.82236534922244      3.55179347126244      0.19679146750835
  C           1.60047566107813      4.23221144472993      1.83645645534314
  C          -0.46403458791866      4.83259715658721     -0.43257640290144
  C           2.33354109207223      3.48535001239274     -0.98845303388623
  H          -2.26064843476696     -2.03396237482362     -0.12517348401257
  C          -2.18997810147348     -3.75496091571493      1.10795516073748
  C          -1.17800722254163     -3.42055953525796     -1.30414977402816
  C          -1.33341605639770     -0.77695459120763      3.40877775645764
  C          -2.41876190812715     -2.86995323062599      2.33403013149560
  H          -0.48045269470398     -2.73458566795496      3.30032871646123
  H           0.45657521830308     -4.41280427179476      2.47577505145474
  H           2.50476324514851     -5.74564024581542      2.63732047846904
  H           4.54695112346844     -5.04444624001904      1.40150695077191
  H           4.50194393669958     -3.01776802099417      0.01552493476712
  C           4.63829303583242     -0.09786547551473      1.11991988867586
  H           3.71224287897023      0.98737709246402     -0.46518890151166
  C           4.99273520619070     -0.43394770520622     -1.43338194624986
  H           3.53688694040274     -2.64931568359942     -1.96924356457652
  C           1.97910511809271     -2.05952143707026     -3.29368762959466
  C           4.15164008071926     -0.73173314941707     -2.67525379989733
  H          -0.27910649842748      1.92996282148381      1.64725452015396
  C          -1.07755082649221      1.32430103056509     -0.18933606256956
  C          -1.06874725393623      1.02409728634578     -1.53978973801542
  C          -2.22430629285490      0.37100534098551     -2.28187556553722
  B          -3.58461214415857      0.48675436449446     -1.51034379085920
  H          -1.92944904742886      0.93483777781981      0.37597557251677
  H          -0.30164794823233      1.48119648941894     -2.16055234686178
  H          -2.34034540159259      0.86793488364588     -3.25436326986471
  H          -2.00023992303647     -0.68190229352496     -2.51187940498788
  O          -4.00824564023822     -0.40411365958271     -0.54203561462316
  O          -4.48740524177371      1.50156117154578     -1.71882695943565
  C           1.11897664795702      3.54412234838070      3.12035707910499
  C           1.47498401925213      5.75525013210999      2.00221962130670
  H           2.67492453296720      4.00724466105482      1.73885218131417
  H           3.09754335414689      2.98229804290668     -0.37243343979422
  C           2.17047983070230      2.65918880463982     -2.26572968875060
  C           2.87879531847087      4.88283092760261     -1.31900021909969
  C          -1.71674054134571      4.79349572508872      0.45578481668915
  C          -0.87813088408380      4.68047504064103     -1.90355446611213
  H           0.00056898869553      5.82356479568281     -0.31989024999286
  C           2.60103546845529     -2.86788114852543     -4.43873491442926
  H           1.25727985191911     -2.71647138164918     -2.78989189932051
  C           1.21610611315823     -0.85379965120137     -3.83715744896589
  C           5.86096785434985      0.82432590486627      1.20458754444772
  C           3.61501366779235      0.29216820472763      2.18618819814343
  H           4.97264185684269     -1.12480954761206      1.32296701588998
  H           6.27570052742563      0.81656702985254      2.21761721027808
  H           6.65518072553998      0.52249151399799      0.51599892747658
  H           5.57666945715631      1.85676982109867      0.96678620074298
  H           4.07946173293738      0.31597536436191      3.17752506090858
  H           3.19705174723035      1.28399509221834      1.97804478027300
  H           2.77975035224832     -0.41290653661991      2.22074291398041
  H           5.57457151619947     -1.32401807324405     -1.15478765378566
  H           5.71266582639410      0.36842491387578     -1.62886566254928
  H           3.71589892901186      0.20004866904088     -3.05331578965569
  H           4.76177331820538     -1.15855354897876     -3.47903317784283
  C          -2.24551374828889     -0.96104050661279      4.62609394262079
  C           0.00301962866886     -0.17561703868910      3.84092642108970
  H          -1.81815679685701     -0.07454794355292      2.71309897618145
  H          -2.36197531795441     -0.01292168476863      5.16077731804894
  H          -3.24397359969304     -1.31340576136734      4.35115177475214
  H          -1.81126901239468     -1.68683893266290      5.32478940108459
  H          -0.14629139747628      0.77038451855530      4.37087175223486
  H           0.53305157708141     -0.86151216063544      4.51365721962962
  H           0.63987972004352      0.02445438372698      2.97366647763293
  C          -2.46001168251368     -3.74437770639353     -2.08407242382156
  H          -0.65481179762204     -2.61787795396221     -1.84500814735753
  C          -0.26873900302674     -4.65073961464039     -1.26962663513869
  H          -0.08344287981371     -5.00695983034341     -2.28891993872972
  H           0.69763915193793     -4.44404850438656     -0.80473188548667
  H          -0.73981891084359     -5.47209993223739     -0.71797050184838
  H          -2.22340311558239     -4.00968110336368     -3.11977462467722
  H          -2.98391598707894     -4.59687723696492     -1.63724149787256
  H          -3.14780105005925     -2.89230259092181     -2.09577733785905
  H          -1.54058901732189     -4.60409698661525      1.35406002916272
  H          -3.13757629475391     -4.16702613281366      0.73949214815709
  H          -2.76909831449705     -3.44234286176602      3.19978200294708
  H          -3.20213939313438     -2.14088550983771      2.08592031817063
  H           2.04426499037289      6.09653395795092      2.87688566097437
  H           1.84171894806170      6.30940255830965      1.13329593950353
  H           0.43202388610326      6.05197147027116      2.15911589837193
  H           1.63313880060390      3.95849668354362      3.99801812923012
  H           0.04281341465612      3.69058474013672      3.27396474155180
  H           1.30705101539651      2.46752192511562      3.10075947094991
  H           3.78086721805118      4.81284199081641     -1.94145238148868
  H           2.14568635641105      5.47800735723657     -1.87530818083861
  H           3.14658507392288      5.44354743661270     -0.41839341419742
  H           3.11804181814742      2.60577350513268     -2.82104272455403
  H           1.85374024263493      1.63667183682668     -2.03492074091758
  H           1.42611218081927      3.09389315332321     -2.94154157861649
  H          -2.41868872838788      5.59367552097139      0.18563306322215
  H          -2.23579397004774      3.83576029592247      0.33116284131796
  H          -1.47907565403387      4.90075653457635      1.51990051011780
  H          -1.60538062486797      5.45541062113160     -2.18201900310101
  H          -0.02744176034194      4.77169276770151     -2.58564357113307
  H          -1.35116566767455      3.70917334283004     -2.08014231972382
  C          -5.18600537721454      0.17523644278275      0.10298539368884
  C          -5.70824978494709      1.16704577230095     -0.99469059427704
  C          -6.13934665348347     -0.95088011867633      0.46359200758053
  C          -4.70342839730836      0.88531166285578      1.36508651070752
  C          -6.64616709914026      0.50565943508162     -2.00153577319745
  C          -6.32308778236816      2.44950475193557     -0.46083269816703
  H          -5.54420436144502      1.28459902643554      1.93993262853313
  H          -4.16874201218673      0.16764208271031      1.99409882373880
  H          -4.02196117715876      1.70628590537340      1.12551588828351
  H          -7.06824371984157     -0.54881581911809      0.88099548245206
  H          -6.37958796445527     -1.56708394045292     -0.40436439382635
  H          -5.67610390755807     -1.59052202130192      1.22080662447449
  H          -6.64584810754277      3.07354647901794     -1.29855214611164
  H          -7.19942730422131      2.22928811053498      0.15786547780389
  H          -5.60621870337189      3.02083028956511      0.13095544745395
  H          -6.80461955983188      1.19396535081731     -2.83576938873808
  H          -6.21230880566876     -0.41668348423476     -2.39912208075181
  H          -7.61654630407241      0.27453104149898     -1.55217659302622
  H           1.82324577169078     -3.22131391802347     -5.12331906981149
  H           3.29816795876998     -2.25648930657038     -5.02207199933966
  H           3.14526208163312     -3.74188166956455     -4.06428864019194
  H           0.42923421138708     -1.18160224191529     -4.52454966472106
  H           0.74322656171141     -0.29013486132314     -3.02845461193866
  H           1.87780963507853     -0.17900453213759     -4.39139268894312
