# Supplementary material for: Asymmetric Ketone Diene Coupling via Stereodivergent Copper Catalysis
Source: J Am Chem Soc. 2026 Feb 2;148(5):4899–912. doi: 10.1021/jacs.5c06735 (PMC12903869; doi:10.1021/jacs.5c06735)
Supplement: Supplementary file 32 [file ja5c06735_si_032.xyz]

124
Coordinates from ORCA-job ZS12 E -4317.989250957668
  C          -4.98231705975330      0.75023977648355      3.18759579241258
  C          -3.65946311403470      1.06970373063602      2.91291705787101
  C          -2.98403300551336      0.51383334817934      1.81986912271063
  C          -3.66249344318128     -0.40510499246861      0.99232577369277
  C          -5.00809785905283     -0.68826279898749      1.26362602766652
  C          -5.66436329936484     -0.12503682554438      2.35032913320351
  P          -1.23528406716154      0.99215948808932      1.41252088513106
  Cu         -0.66243850342367     -0.29605464484397     -0.30363514607174
  C           1.18186125798798     -1.79429366338199     -0.44862826872734
  C           2.22504362104791     -1.21565529128807      0.46991615856847
  B           3.69603706603041     -1.40858294144067     -0.04969168281949
  O           4.80183421040705     -0.82982161530071      0.54544811247578
  C           5.97293876081175     -1.52675347699916      0.02101274756316
  C           6.28988300387142     -2.64884170739877      1.00875273072376
  P          -2.75319889225836     -1.17132900988217     -0.43403191544902
  C          -2.73982899269892     -3.03856985793699     -0.18644904663157
  C          -2.04659458451725     -3.58837483787838      1.06978755951696
  C          -1.71133073949674     -5.07304602220414      0.88363537108173
  C          -1.24695892657225      2.84945177216129      1.03369674699183
  C          -2.30379678057700      3.46965279001770      0.09794201929932
  C          -3.72870327537145      3.55562037120089      0.65305698803725
  C          -0.46726632405424      1.24732282638373      3.13639241216759
  C           0.66194441168662      0.26551767132108      3.48031665415470
  C           1.26982887544828      0.59410896976363      4.84835486820059
  C          -1.06844152659639      3.54965719478138      2.38398865276954
  C          -0.06648283878750      2.73282532001009      3.19732613592454
  C           0.15031418163363     -1.17435185702725      3.46117285942303
  C          -4.14351879073264     -1.29173902043900     -1.72819609594019
  C          -3.76735491605260     -0.68959948282841     -3.09895233665868
  C          -4.97975140644268     -0.69851591691573     -4.03544946301015
  C          -4.59572562494717     -2.77436305999517     -1.77446829725529
  C          -4.15655721640757     -3.51592197522647     -0.50424888126164
  C          -2.82840075343695     -3.38258700489461      2.36790436854368
  C           0.68297157556327     -1.20317721962444     -1.60393649305334
  C           0.61936683665715      0.18836434417094     -1.96662304478104
  B           1.56432506053855      1.32191270969794     -1.63296757330813
  O           1.19792704188213      2.66879210265090     -1.76188455367251
  C           2.39972070653219      3.46727569264801     -1.64863225719962
  C           2.92325104580534      3.70367953974091     -3.06513269341807
  O           4.03040023685608     -2.25201832445202     -1.08186576910960
  C           5.44802033239708     -2.05693265332467     -1.35551933482171
  C           6.04722060653984     -3.37862918081780     -1.80397355575439
  C           5.53764674832347     -1.01762884271377     -2.47002801978691
  C          -2.31237181291871      2.79906808694796     -1.27531551927225
  C          -2.56636345517484     -1.36358198627823     -3.76116936106606
  O           2.90010638795231      1.21777604660409     -1.23314836101841
  C           3.33501260095315      2.53427442306107     -0.80951139630958
  C           4.81900022719942      2.68994202410651     -1.09026843925589
  C           3.07632896403424      2.62491631287342      0.69312552984887
  C           2.05012964275963      4.78931000401982     -0.98380918902564
  C           7.13843852949545     -0.55858166537610     -0.06822894824285
  H          -5.56036775807319     -1.36365795767909      0.62109236682402
  H          -6.70370498387571     -0.37215521465745      2.54225101734396
  H          -5.48199201392118      1.19737119370567      4.04104852631282
  H          -3.15748162079165      1.78539220373946      3.55392721826667
  H          -0.29480284046183      2.93761778666481      0.48555684120372
  H          -0.72376379342037      4.58188198015778      2.23895401589294
  H          -2.02221060703448      3.60860570570077      2.92088155241577
  H           0.93897798629910      2.85646805765679      2.77535249645879
  H          -0.01939686978155      3.07621404929826      4.23638294850506
  H          -1.27341246041667      1.06962741942210      3.86015557006588
  H           1.44833524342880      0.36876187795227      2.72160635999739
  H           0.94295269083076     -1.87859027073233      3.73382494692723
  H          -0.67403549553893     -1.29922049214637      4.17464378078726
  H          -0.21422374067079     -1.44570507901199      2.46489217347333
  H           2.04017968013721     -0.13923637756092      5.10677663291460
  H           1.73410359368653      1.58410704950281      4.86703367381617
  H           0.50096954470635      0.56256117693480      5.63052596400378
  H          -2.10166442922809     -3.32963969416799     -1.03957611223138
  H          -4.82650682551005     -3.29978601762673      0.33397539715525
  H          -4.18825732712191     -4.60101327301908     -0.66099890097331
  H          -4.12760748520496     -3.26567566620410     -2.63462629579518
  H          -5.67859077198579     -2.84511250959834     -1.92610764457835
  H          -1.95137623640361      4.50402440388023     -0.04558330082852
  H          -2.97190814852055      3.34229683157078     -1.96121898161804
  H          -1.30840078184701      2.75480796046273     -1.70603662468106
  H          -2.68124308651187      1.76984245048934     -1.19593716210037
  H          -4.33187493257662      4.19298812653139     -0.00200953209428
  H          -4.20638474141426      2.57299419129310      0.68662235697271
  H          -3.76884869784747      3.98700749025760      1.65765618154652
  H          -4.95869567724569     -0.67463862900084     -1.33401299002791
  H          -3.49148065341563      0.35740642272935     -2.91429735524005
  H          -2.28616502069788     -0.82687702078095     -4.67295236632260
  H          -1.69923396821599     -1.35858798460844     -3.09544139952214
  H          -2.78141840751197     -2.39889094516042     -4.04677990442622
  H          -4.74302739957020     -0.19248098962069     -4.97701880818599
  H          -5.28151960950981     -1.72344711311680     -4.27911182237462
  H          -5.83901118517728     -0.19043425463067     -3.58439994981409
  H          -1.09498417574180     -3.04439024457250      1.14982277844090
  H          -1.13039656415473     -5.44460570608886      1.73395774950007
  H          -2.62036202038825     -5.68132263670533      0.81396123962166
  H          -1.12146517286154     -5.23750192692483     -0.02432930749802
  H          -2.25115187495636     -3.77170928272048      3.21305150027460
  H          -3.03665240811926     -2.32831907755130      2.56252982329958
  H          -3.78369817230755     -3.91961551749712      2.34847674206751
  H           8.01350329539904     -1.05900921081682     -0.49660371906320
  H           6.89747383920159      0.30766517676838     -0.68560389082001
  H           7.40296242991209     -0.20789434433768      0.93361000496739
  H           6.43961694316642     -2.21185092883812      1.99983602333231
  H           5.45974747523835     -3.35872524067739      1.06824320685686
  H           7.19766372667728     -3.19071290851165      0.72656614002329
  H           4.97150975120357     -1.38278726860209     -3.33119477902590
  H           5.08946046665750     -0.07239670620360     -2.15249167997611
  H           6.57379557187556     -0.84862847081481     -2.77957146732161
  H           5.61044422358557     -3.66823283783317     -2.76358002594961
  H           7.13015353222399     -3.28220819968393     -1.93658832989979
  H           5.84891238598732     -4.17489526405485     -1.08429901072179
  H           2.06803598916718     -0.14492166964493      0.63619068516134
  H           2.15134738518697     -1.68628894111308      1.46131932739955
  H           1.06065276164678     -2.87449096267199     -0.38745843472441
  H           0.14227873133060     -1.89310498015847     -2.25498251685170
  H          -0.04468774201819      0.39390300112188     -2.80868779710358
  H           2.95224660769348      5.38639747736437     -0.81284618648225
  H           1.38092416928637      5.35999010600042     -1.63436579011663
  H           1.54567658082890      4.63425469315881     -0.02716012818455
  H           3.79700850740366      4.36283690369971     -3.07156078920289
  H           3.19067303911851      2.75503567163035     -3.53984294290696
  H           2.13107379102415      4.17029503498679     -3.65719728848183
  H           3.40823997682264      3.58073355202653      1.11048520499755
  H           2.00850467614815      2.50070049389498      0.89774311715341
  H           3.61885041113925      1.81536547993471      1.19056221080681
  H           5.14603628487510      3.71029605957518     -0.86242595181758
  H           5.37627561060658      1.99978890991768     -0.45098021061269
  H           5.05693007366970      2.47001420723596     -2.13292844226924
