# Supplementary material for: Asymmetric Ketone Diene Coupling via Stereodivergent Copper Catalysis
Source: J Am Chem Soc. 2026 Feb 2;148(5):4899–912. doi: 10.1021/jacs.5c06735 (PMC12903869; doi:10.1021/jacs.5c06735)
Supplement: Supplementary file 33 [file ja5c06735_si_033.xyz]

134
Coordinates from ORCA-job ZS4 E -4551.793138896784
  Cu          0.66183289209862      0.07120944949479      0.23640234586252
  P           2.06893929159241     -1.65092312863741      0.73938174662375
  C           3.72672153443752     -1.18733216609020      0.04366924100527
  C           4.88509336805819     -1.94568177502861      0.24951808743689
  C           6.10475590795288     -1.56526660746785     -0.29659180785340
  C           6.18967816224640     -0.41223579875366     -1.07013014519225
  C           5.05010531116822      0.35296864079560     -1.28599146434722
  C           3.81711686724508     -0.01060679706567     -0.73522571405068
  H           5.12613600475212      1.24932640130928     -1.89424053221495
  H           7.13801851855159     -0.10970244899539     -1.50261487708196
  H           6.98649954029199     -2.17462668423876     -0.12503745290505
  H           4.83942447937515     -2.86071766277566      0.82941559596004
  C           1.41937367223609     -3.10860312028034     -0.27591056052025
  C           1.43962523347817     -3.00281690722468     -1.81078581975651
  H           0.35813259548612     -3.09230966651146      0.02372126303683
  C           2.04972975462209     -4.34451333230618      0.36843475477214
  C           2.44025580063033     -2.74400094429866      2.24480039612629
  C           1.90536175674585     -4.14325559786059      1.87531101626615
  P           2.28841294886853      1.00096918941588     -1.01110111749208
  C           2.30289478726714      1.31886937633304     -2.87313602936536
  C           1.99576743762059      2.81885562732392     -2.97078657294113
  C           2.70111071605945      2.80922229710755     -0.58878114042133
  C           2.88313260897503      3.51822489867883     -1.94135969556115
  C          -1.29959679123269      0.20103439292971      0.58383721303214
  H          -1.75893987970630      0.05525133420657     -0.40568419551365
  C          -1.62631917820821     -0.92314986060329      1.46787546077464
  Si         -1.71411489050353      1.96144248478895      1.04288994023412
  C          -3.53808576730749      2.08757366044350      1.62314313522537
  C          -0.48636016922372      2.67463667229421      2.33518622089500
  C          -1.49347554341814      2.93467309665588     -0.59697881878637
  C          -2.14164179645407     -2.12300844947085      1.11414468412460
  H          -1.39446047049847     -0.80010688862095      2.52744540038134
  H          -2.33395230019715     -2.86707254552299      1.88321707999937
  C          -2.51321136824718     -2.49495387509644     -0.30677840757131
  B          -3.95582473261728     -1.95050558605947     -0.58151543184963
  H          -2.49720258115045     -3.58589719466979     -0.42059281187192
  H          -1.79047224628282     -2.06437098815414     -1.01528103132244
  O          -5.09792646052749     -2.63292279437941     -0.21998959402012
  O          -4.23031054842050     -0.72634047623225     -1.15861292356969
  C          -1.21236562969937      4.43682841422082     -0.47778108163769
  H          -0.58705063988804      2.46399624009772     -1.01242908085592
  C          -2.63264621821667      2.67248222288192     -1.59260207234787
  C          -0.95193265692083      3.94088188060291      3.06544033586526
  C          -0.01230369388367      1.62769557156422      3.35015437411575
  H           0.39074204691811      2.94686128749035      1.72259267859780
  H          -4.04993215020773      1.50800874212901      0.83833411359342
  C          -3.78825101046353      1.36672024708468      2.95522579809239
  C          -4.16824538085824      3.48649175678249      1.65604763886478
  C           0.44575191823309     -4.00036366089901     -2.42094526260009
  H           1.07785195381625     -1.99400680389857     -2.05621494860717
  C           2.81363989814331     -3.20389491138677     -2.45510810411747
  H           2.72981387961988     -3.10466837416696     -3.54268402231144
  H           3.55805856900401     -2.48521854691938     -2.10853917286301
  H           3.19358906867387     -4.21122898966564     -2.25152334652361
  H           0.37420920122556     -3.85295012997785     -3.50369124668634
  H           0.77216216397554     -5.03247342054827     -2.25080704790285
  H          -0.55457022897486     -3.88285472614146     -1.99583574809948
  C           1.86032790664379     -2.15881403854491      3.54435682288658
  H           2.42479764886723     -4.91992293115461      2.44670435460614
  H           3.53029982469584     -2.79523636872068      2.36678867601455
  C           2.59986401420126     -0.87942336911630      3.93371347236049
  H           0.80325541252541     -1.91533156295519      3.36023237948915
  C           1.93607742731756     -3.17035896549073      4.69266255134512
  H           2.15831661755947     -0.42452598791746      4.82575835213375
  H           3.65348326759208     -1.09755859912950      4.14865424348960
  H           2.56486531771831     -0.13469793443764      3.13367062939576
  H           1.56749372531212     -2.71906082353170      5.61927012807510
  H           1.33865845934914     -4.06494967537644      4.49831118898107
  H           2.97366984258024     -3.48310355587839      4.86388990117664
  H           0.84037126459326     -4.19958552349711      2.13728346517573
  H           1.55225915288634     -5.26503806025924      0.03996735191200
  H           3.10879212363929     -4.42892994837858      0.09337795375836
  C           1.44338366003611      0.37065104688991     -3.72758104905250
  H           3.34629580872722      1.17548246848967     -3.18867465245986
  H           1.80391011931290     -0.64566146457836     -3.51749254498736
  C          -0.05017547150199      0.42186999683293     -3.40728132886715
  C           1.68236961228069      0.63213689600382     -5.21953082456186
  H           1.17603659136274     -0.12644499634350     -5.82477172983015
  H           1.28483453387330      1.60809322318657     -5.51770850803821
  H           2.74901983251218      0.60729771801162     -5.46845024503637
  H          -0.58836657803467     -0.33736543158489     -3.98416438404861
  H          -0.24528384399129      0.23901156887304     -2.34506236537477
  H          -0.47974619483691      1.39561261409701     -3.66549198579161
  C           3.81473962167386      3.05052312532784      0.43787364623891
  H           1.76177330820131      3.16785988332731     -0.14243904882977
  C           3.53147120654083      2.32877791058630      1.75476651113664
  H           4.75698378958090      2.66352133151016      0.02594195650013
  C           3.98747001517834      4.55337796031101      0.68951978654680
  H           4.75235146725924      4.72725227634146      1.45299636244675
  H           4.28882079868575      5.09046559230318     -0.21416942959216
  H           3.04825187694649      4.99130268082153      1.04884288167553
  H           4.33405757696088      2.50582343960038      2.47784066391172
  H           2.59337785031047      2.68332603866537      2.19658779666204
  H           3.44586776357964      1.24783423467094      1.61095360859119
  H           3.93482663184554      3.45185914652430     -2.25537581068320
  H           2.63646139265736      4.58232780905577     -1.85937015726743
  H           0.94064569693000      3.00890798330319     -2.73671266107917
  H           2.18217031501761      3.19374851485347     -3.98291550569432
  C          -6.20326304568703     -1.68529916941614     -0.31373229043438
  C          -5.67270085324319     -0.67245835081781     -1.38216039267384
  C          -7.46218898319404     -2.43570585127630     -0.70994873088068
  C          -6.35855795837266     -1.05661934285663      1.06888358446525
  C          -6.15548461429659      0.75664728405182     -1.20765006855157
  C          -5.90946577843284     -1.13938546201203     -2.81744097517603
  H          -4.86096756310383      1.34373414682446      3.19377786991982
  H          -3.43029579053906      0.33318601843202      2.93031754036734
  H          -3.28754476634667      1.87983089353627      3.78463762605589
  H           0.78457335598617      2.02774016815891      3.99261778237092
  H          -0.83213758725534      1.31106116679153      4.00587307462594
  H           0.37627504303767      0.73458553633075      2.84779143036667
  H          -0.14328683511469      4.35708102974546      3.68168439047569
  H          -1.28522012906703      4.72481069336542      2.37902900204363
  H          -1.78588066761369      3.71542370464031      3.73835063981858
  H          -5.24496140489094      3.42074678811163      1.86713492920011
  H          -3.72539802924931      4.10779447961483      2.44081707406138
  H          -4.05350800784750      4.02148519926681      0.70902562898859
  H          -2.39740520226901      3.09543850966893     -2.57943528614038
  H          -2.83185318933583      1.60374301588528     -1.72223258845323
  H          -3.56635971369778      3.13888588847252     -1.25785836053285
  H          -1.00201941365824      4.87524001209279     -1.46367618651277
  H          -2.06927277959496      4.97926912354121     -0.06264886536809
  H          -0.35031957497605      4.64525853191277      0.16565631283226
  H          -6.96517143469520     -1.06359190150630     -3.09493207581534
  H          -5.32689887367757     -0.50545081585759     -3.49152117365461
  H          -5.58263314420796     -2.17479798665591     -2.95135952080784
  H          -7.24435182449717      0.80460546528001     -1.31622067965183
  H          -5.88231161440505      1.15886071876758     -0.23112992679195
  H          -5.70590247805942      1.39187465857651     -1.97609789549279
  H          -8.28962543530965     -1.73638608030371     -0.87048610478835
  H          -7.31063620293732     -3.01806735867369     -1.62043611071546
  H          -7.74628791011751     -3.12202914455469      0.09253927901256
  H          -7.20748318589315     -0.36715365992158      1.10393378802096
  H          -6.52593729441162     -1.85262928517818      1.79953770804007
  H          -5.44983305587656     -0.51908087141201      1.35661587633660
